# Supplementary material for: Allergic manifestations in inborn errors of immunity: a systematic scoping review
Source: Front Immunol. 2025 Oct 10;16:1666600. doi: 10.3389/fimmu.2025.1666600 (PMC12549635; doi:10.3389/fimmu.2025.1666600)
Supplement: Supplementary file 2 [file Table2.xlsx]

## Sheet: README
This supplementary Excel file contains multiple sheets with summaries of included studies and analysis results at gene, subgroup, and full dataset level.
Nos Allergy = not otherwise specified allergy
Nos Eczema = not otherwise specified eczema
Please note that in the sheets "Gene overview" and "Gene ID-allergy", four genes appear twice in the list, as for each of them, pathogenic variants may lead to two different diseases.
Meanwhile, they are counted as one in the main paper, for instance when mentioning the number of genes or when displaying genes in Figure 4. Here are the genes in question with their respetive diseases:
CYBB: X-linked chronic granulomatous disease (CGD); Macrophage gp91 phox deficiency
NLRP3 AD GOF: Familial cold autoinflammatory syndrome 1; Neonatal onset multisystem inflammatory disease (NOMID) or chronic infantile neurologic cutaneous and articular syndrome (CINCA)
PLCG2 AD GOF: PLAID (PLCγ2 associated antibody deficiency and immune dysregulation) or Familial cold autoinflammatory syndrome 3; APLAID (autoinflammation and PLCγ2-associated antibody deficiency and immune dysregulation)
ZAP70 AR: ZAP-70 deficiency (ZAP70 LOF); ZAP-70 combined hypomorphic and activating mutations

## Sheet: Included articles
Author	Year	Link	Doi or PMID	Found in	No. Of Included Cases	No. Of Included Allergy Cases
Abe et al.	2014	Link	10.1093/rheumatology/ket372	Search 2021	7	0
Abolhassani et al.	2014	Link	10/f2wm7t	Search 2017	1	0
Abolhassani et al.	2020	Link	10.1007/s10875-019-00735-z	Search 2021	5	0
Abolnezhadian et al.	2018	Link	PMID=30644704	Search 2021	1	0
Afzali et al.	2017	Link	10.1038/ni.3753	Search 2021	3	0
Agakidis et al.	2019	Link	10.3389/fped.2019.00020	Search 2021	1	1
Aghamohammadi et al.	2010	Link	PMID=20945614	Search 2021	1	0
Agrebi et al.	2017	Link	10.1016/j.jaci.2016.11.033	Search 2021	4	0
Agudelo-Flórez et al.	2006	Link	10.1002/pbc.20455	Search 2021	3	0
Aguilar et al.	2014	Link	10.1016/j.jaci.2014.04.031	Search 2021	17	0
Ahmed et al.	2016	Link	10/ghm9d5	Search 2017	2	1
Aksu et al.	2003	Link	10.1002/ajmg.a.10836	Search 2021	1	0
Al-Herz et al.	2012	Link	10.1016/j.clim.2012.03.002	Search 2021	9	5
Al-Herz et al.	2016	Link	10.1016/j.jaci.2016.02.022	Search 2021	11	10
Al-Herz et al.	2018	Link	10.1016/j.clim.2017.10.006	Search 2021	8	0
Al-Kzayer et al.	2019	Link	10.3389/fimmu.2019.00058	Search 2021	1	0
Al-Kzayer et al.	2019	Link	10.1186/s12881-019-0837-4	Search 2021	1	1
Al-Mayouf et al.	2018	Link	10.1111/1756-185x.13228	Search 2021	4	0
AlKhater et al.	2016	Link	10/f8jmkt	Search 2017	1	0
AlKhater et al.	2020	Link	10.1002/mgg3.1237	Search 2021	1	0
Alachkar et al.	2006	Link	10/d6x7jf	Search 2017	3	0
Alangari et al.	2009	Link	10/df2dqg	Search 2017	1	0
Alangari et al.	2012	Link	10/f2gkxq	Search 2017	5	0
Albar et al.	2019	Link	10.1136/bcr-2018-227715	Search 2021	1	0
Alcántara-Montiel et al.	2016	Link	10.1002/eji.201546275	Search 2021	1	0
Aldave Becerra et al.	2017	Link	10/f9zgkv	Search 2017	1	0
Ali et al.	2017	Link	10.1097/mph.0000000000000851	Search 2021	1	0
Alizadeh et al.	2013	Link	PMID=23454784	Search 2021	3	0
Aljohani et al.	2020	Link	10.1007/s10875-020-00851-1	Search 2021	4	0
Alkhairy et al.	2015	Link	10.1016/j.jaci.2014.10.039	Search 2021	2	1
Alkhairy et al.	2015	Link	10.1016/j.jaci.2015.02.022	Search 2021	7	0
Alkhater	2019	Link	10.1186/s13223-019-0386-6	Search 2021	1	0
Almagor et al.	2011	Link	10.1002/pbc.23056	Search 2021	1	0
Alosaimi et al.	2019	Link	10.1016/j.jaci.2019.03.002	Search 2021	2	0
Alroqi et al.	2017	Link	10.1007/s10875-017-0451-1	Search 2021	4	0
Alroqi et al.	2018	Link	10.1016/j.jaci.2017.05.022	Search 2021	7	0
Alsalamah et al.	2015	Link	10.14785/lpsn-2015-0006	Search 2021	1	0
Alsalamah et al.	2016	Link	10/ghm9c7	Search 2017	1	0
Alsmadi et al.	2009	Link	10.1186/1471-2350-10-116	Search 2021	15	0
Aluri et al.	2019	Link	10.3389/fimmu.2019.00023	Search 2021	26	0
Alyasin et al.	2014	Link	PMID=25265999	Search 2021	1	0
Ameratunga et al.	2018	Link	10.1080/1744666x.2018.1481750	Search 2021	3	0
Amirifar et al.	2020	Link	10.1080/08820139.2019.1692864	Search 2021	1	0
An et al.	2011	Link	10/cnqfwq	Search 2017	3	0
Andreu et al.	2003	Link	10.1007/s10038-003-0083-6	Search 2021	1	0
Andreu et al.	2003	Link	10.1016/s1079-9796(03)00168-2	Search 2021	1	0
Andreu et al.	2006	Link	10.1007/s10038-005-0328-7	Search 2021	1	0
Andreu et al.	2007	Link	10.3892/ijmm.19.5.777	Search 2021	2	0
Aoki et al.	2006	Link	10/d3pc3d	Search 2017	1	0
Ardeniz et al.	2015	Link	10.1016/j.jaci.2014.12.1937	Search 2021	1	0
Arduini et al.	2019	Link	10.1186/s12969-019-0328-3	Search 2021	1	0
Arias et al.	2017	Link	10.1007/s10875-017-0435-1	Search 2021	1	0
Arnadottir et al.	2018	Link	10.1038/s41467-018-06964-x	Search 2021	5	0
Arts et al.	2019	Link	10.1186/s13073-019-0649-3	Search 2021	19	0
Arwani et al.	2018	Link	10.1136/bcr-2018-225123	Search 2021	1	0
Aróstegui et al.	2007	Link	10.1002/art.22966	Search 2021	12	0
Asai et al.	2011	Link	10/b7dmr2	Search 2017	2	0
Asano et al.	2018	Link	10.3389/fimmu.2018.00568	Search 2021	2	0
Asgardoon et al.	2020	Link	10.1159/000508817	Search 2021	27	0
Ashton et al.	2016	Link	10.1097/mib.0000000000000890	Search 2021	5	0
Avila et al.	2010	Link	10/b7d28r	Search 2017	2	0
Avitan-Hersh et al.	2020	Link	10.1097/dad.0000000000001492	Search 2021	1	0
Azizi et al.	2017	Link	10/gbqhph	Search 2017	6	0
Azizi et al.	2018	Link	10.1080/08820139.2018.1446978	Search 2021	9	0
Bacchetta et al.	2009	Link	10/b4tjbv	Search 2017	1	0
Badalzadeh et al.	2012	Link	PMID=23264412	Search 2021	4	0
Badalzadeh et al.	2017	Link	10.1111/iji.12336	Search 2021	2	0
Bae et al.	2011	Link	10.1007/s00431-011-1588-1	Search 2021	1	0
Baharin et al.	2015	Link	PMID=26277674	Search 2021	2	0
Baharin et al.	2016	Link	10.1186/s13256-016-0944-1	Search 2021	1	0
Bahrami et al.	2018			Search 2021	1	1
Bakhtiar et al.	2016	Link	10/ghm9dg	Search 2017	2	0
Bakhtiar et al.	2017	Link	10/ghm9dv	Search 2017	1	0
Baleydier et al.	2019	Link	10.1097/mph.0000000000001328	Search 2021	1	0
Banday et al.	2020	Link	10.1016/j.imbio.2020.151912	Search 2021	1	0
Banday et al.	2020	Link	10.1007/s10875-020-00835-1	Search 2021	1	0
Bandsma et al.	2015	Link	10.1016/j.humpath.2015.02.010	Search 2021	1	0
Barmettler et al.	2017	Link	10/f95pt7	Search 2017	2	0
Barreiros et al.	2018	Link	10.3389/fped.2018.00230	Search 2021	1	0
Barton et al.	2018	Link	10.1136/jclinpath-2017-204698	Search 2021	1	0
Barutcu et al.	2020	Link	10.1097/mph.0000000000001932	Search 2021	1	0
Barzaghi et al.	2018	Link	10.3389/fimmu.2018.02767	Search 2021	1	0
Bastida et al.	2017	Link	10.1080/09537104.2016.1246715	Search 2021	1	0
Batlle-Masó et al.	2020	Link	10.1016/j.ejmg.2020.103920	Search 2021	5	0
Bay et al.	2015	Link	10/f7tdbt	Search 2017	1	0
Beitzke et al.	2011	Link	10.1016/j.jns.2011.07.045	Search 2021	1	0
Bellacchio et al.	2014	Link	10/f6gf97	Search 2017	1	1
Ben-Mustapha et al.	2013	Link	10.1007/s10875-013-9863-8	Search 2021	20	0
Berglund et al.	2006	Link	10.1016/j.jaci.2006.01.004	Search 2021	1	0
Bernasconi et al.	2006	Link	10.1542/peds.2005-2882	Search 2021	1	0
Besnard et al.	2018	Link	10.1016/j.clim.2017.12.009	Search 2021	6	0
Bezrodnik et al.	2014	Link	10/ghfrsn	Search 2017	1	0
Bi et al.	2007	Link	10.1186/1471-2350-8-41	Search 2021	1	0
Bittner et al.	2010	Link	10.1055/s-0030-1265135	Search 2021	1	1
Bjork et al.	2012	Link	10.1002/ajmg.a.35484	Search 2021	5	0
Boisson et al.	2012	Link	10.1038/ni.2457	Search 2021	3	0
Boisson et al.	2015	Link	10.1084/jem.20141130	Search 2021	1	0
Boland et al.	2015	Link	10/f64whz	Search 2017	1	0
Bolton et al.	2020	Link	10.1093/ecco-jcc/jjz112	Search 2021	1	0
Boonyawat et al.	2013	Link	10.1007/s10875-013-9927-9	Search 2021	1	0
Bordbar et al.	2017	Link	10.1186/s12881-017-0404-9	Search 2021	1	0
Bordon et al.	2010	Link	10/b8gs4j	Search 2017	7	0
Borte et al.	2014	Link	10/f25jgr	Search 2017	1	0
Boschetti et al.	2020	Link	10.1016/j.jbspin.2020.04.013	Search 2021	1	0
Boztug et al.	2008	Link	10/d8sk88	Search 2017	2	0
Boztug et al.	2010	Link	10/b537rt	Search 2017	2	0
Boztug et al.	2012	Link	10.3109/08880018.2012.714844	Search 2021	1	1
Boztug et al.	2016	Link	10.1007/s10875-016-0306-1	Search 2021	1	0
Bratanič et al.	2017	Link	10.1186/s13023-017-0682-5	Search 2021	1	0
Braun et al.	2014	Link	10.1126/scitranslmed.3007280	Search 2021	10	0
Bravo Garcia-Morato et al.	2020	Link	10.1016/j.heliyon.2020.e04914	Search 2021	1	1
Brigida et al.	2018	Link	10.1182/blood-2018-07-863431	Search 2021	5	1
Broides et al.	2017	Link	10/gbhkvh	Search 2017	10	3
Brown et al.	2004	Link	10.1515/jpem.2004.17.11.1575	Search 2021	1	0
Brunner et al.	2007	Link	PMID=17543165	Search 2021	1	0
Bruno et al.	2002	Link	10.1007/s00431-002-0976-y	Search 2021	1	0
Bryceson et al.	2007	Link	10.1182/blood-2007-02-074468	Search 2021	5	0
Buchbinder et al.	2011	Link	10.1007/s10875-011-9561-3	Search 2021	1	0
Buchbinder et al.	2015	Link	10/f64mxp	Search 2017	1	0
Buchbinder et al.	2018	Link	10.1097/mph.0000000000001003	Search 2021	2	0
Buchbinder et al.	2019	Link	10.1007/s10875-018-0581-0	Search 2021	6	0
Bukhari et al.	2016	Link	PMID=27649674	Search 2021	1	0
Burda et al.	2015	Link	10/f3nwth	Search 2017	1	0
Burns et al.	2012	Link	10.1016/j.jaci.2012.07.035	Search 2021	1	0
Byrne et al.	2018	Link	10.1097/wnn.0000000000000143	Search 2021	1	0
Béziat et al.	2020	Link	10.1084/jem.20191804	Search 2021	9	5
Cabral-Marques et al.	2014	Link	10/f5zqd4	Search 2017	4	0
Cagdas et al.	2019	Link	10.1007/s10875-019-00677-6	Search 2021	13	0
Caglayan Sozmen et al.	2015	Link	10.1111/pde.12522	Search 2021	1	0
Caldirola et al.	2020	Link	10.3389/fimmu.2020.576724	Search 2021	6	0
Campagnoli et al.	2006	Link	PMID=16537120	Search 2021	6	0
Cansever et al.	2020	Link	10.1097/mph.0000000000001487	Search 2021	1	0
Caorsi et al.	2018	Link	10.3389/fimmu.2017.02015	Search 2021	1	0
Cattalini et al.	2016	Link	10.1007/s10875-016-0325-y	Search 2021	8	0
Caudy et al.	2007	Link	10/c4phxw	Search 2017	1	0
Cavadini et al.	2005	Link	10/dr3mjk	Search 2017	2	0
Cavalcante et al.	2016	Link	10.1007/s00431-015-2668-4	Search 2021	1	0
Celmeli et al.	2017	Link	10/ghm9fq	Search 2017	1	0
Chan et al.	2016	Link	10/ghm9cx	Search 2017	2	0
Charbit-Henrion et al.	2017	Link	10.1097/mpg.0000000000001262	Search 2021	2	1
Charbit-Henrion et al.	2018	Link	10.1371/journal.pone.0205826	Search 2021	3	0
Charbonnier et al.	2015	Link	10/f2x25x	Search 2017	3	0
Chen et al.	2013	Link	10/f5g9bk	Search 2017	2	0
Chen et al.	2014	Link	10/f2qdfz	Search 2017	2	0
Chen et al.	2016	Link	10.1016/j.jmii.2015.10.015	Search 2021	1	0
Chinello et al.	2020	Link	10.3389/fped.2020.580963	Search 2021	1	0
Chinn et al.	2018	Link	10.1182/blood-2017-11-814244	Search 2021	31	0
Chou et al.	2015	Link	10/f72tk9	Search 2017	1	0
Chovancova et al.	2015	Link	10/f7j43f	Search 2017	1	0
Christiansen et al.	2020	Link	10.3389/fimmu.2019.03022	Search 2021	2	0
Cifaldi et al.	2017	Link	10.3389/fimmu.2017.01893	Search 2021	1	0
Cinque et al.	2020	Link	10.3390/biomedicines8120631	Search 2021	2	0
Cirillo et al.	2020	Link	10.1016/j.jaip.2020.06.051	Search 2021	2	0
Ciullini Mannurita et al.	2020	Link	10.3389/fimmu.2020.620046	Search 2021	1	0
Clarke et al.	2019	Link	10.1186/s12969-019-0334-5	Search 2021	1	0
Clemente et al.	2015	Link	10/f692pq	Search 2017	1	0
Colin de Verdière et al.	2017	Link	10.1007/s10875-017-0370-1	Search 2021	2	0
Colobran et al.	2016	Link	10/gg67dn	Search 2017	1	0
Conrad et al.	2017	Link	10.1097/mib.0000000000001280	Search 2021	1	0
Costa-Carvalho et al.	2008	Link	10.1111/j.1365-3083.2008.02055.x	Search 2021	1	0
Crank et al.	2014	Link	10.1007/s10875-014-0012-9	Search 2021	3	0
Crowley et al.	2020	Link	10.1053/j.gastro.2020.02.023	Search 2021	24	3
Cuchet-Lourenço et al.	2018	Link	10.1126/science.aar2641	Search 2021	4	0
Dadi et al.	2018	Link	10.1016/j.jaci.2017.06.047	Search 2021	4	4
Daley et al.	2020	Link	10.1016/j.anai.2020.04.019	Search 2021	2	0
Daschkey et al.	2016	Link	10.1007/s10875-016-0317-y	Search 2021	2	0
Daza-Cajigal et al.	2013	Link	10.1016/j.bcmd.2013.04.004	Search 2021	1	0
De La Salle et al.	2002	Link	10.1046/j.1365-2249.2002.01862.x	Search 2021	1	0
De Ravin et al.	2010	Link	10/c2xdk7	Search 2017	1	0
De Villartay et al.	2005	Link	10/cdpwk7	Search 2017	3	0
Del-Rey et al.	2007	Link	10.1016/j.imbio.2006.12.003	Search 2021	1	0
Delplanque et al.	2021	Link	10.1016/j.jaip.2020.09.023	Search 2021	1	0
Derakhshan et al.	2020	Link	10.5582/irdr.2020.01020	Search 2021	1	0
Desjardins et al.	2018	Link	10.3389/fimmu.2018.02944	Search 2021	3	2
Dieli-Crimi et al.	2018	Link	10.1016/j.clim.2018.07.015	Search 2021	1	0
Dieudonné et al.	2019	Link	10.1007/s10875-019-00643-2	Search 2021	2	0
Dimitriades et al.	2017	Link	10.3389/fped.2017.00038	Search 2021	2	1
Dinwiddie et al.	2013	Link	10.1016/j.ygeno.2013.08.008	Search 2021	2	0
Dmeńska et al.	2020	Link	10.5603/arm.2020.0112	Search 2021	1	0
Dobbs et al.	2015	Link	10/f3s3k4	Search 2017	2	0
Dogu et al.	2011	Link	PMID=21967264	Search 2021	1	0
Dorjbal et al.	2019	Link	10.1016/j.jaci.2018.08.013	Search 2021	27	13
Dorsey et al.	2009	Link	10/cd5wff	Search 2017	1	0
Dotta et al.	2016	Link	10/f8fpst	Search 2017	2	0
Doğruel et al.	2019	Link	10.24953/turkjped.2019.02.004	Search 2021	9	0
Doǧu et al.	2006	Link	PMID=16562789	Search 2021	1	0
Dulau Florea et al.	2017	Link	10.1016/j.jaci.2016.08.028	Search 2021	5	0
Duncan et al.	2018	Link	10.1136/annrheumdis-2016-210944	Search 2021	1	0
Durandy et al.	2013	Link	10/ghm9fh	Search 2017	12	0
Dutmer et al.	2015	Link	10/f72ztn	Search 2017	1	0
Dziadzio et al.	2015	Link	10.1007/s10875-015-0166-0	Search 2021	7	0
Ege et al.	2005	Link	10.1182/blood-2004-12-4861	Search 2021	1	0
Eghbali et al.	2010	Link	PMID=20402072	Search 2021	1	0
Ekinci et al.	2019	Link	10.1080/08880018.2019.1621973	Search 2021	1	0
El Hawary et al.	2019	Link	10.1016/j.jaip.2018.07.046	Search 2021	5	0
El Hawary et al.	2020	Link	10.1111/cei.13536	Search 2021	18	0
El-Daher et al.	2019	Link	10.3389/fimmu.2019.02592	Search 2021	1	0
Elhasid et al.	2002	Link	10.1182/blood-2002-05-1583	Search 2021	2	0
Elkaim et al.	2016	Link	10.1016/j.jaci.2016.03.022	Search 2017	4	0
Enders et al.	2006	Link	10.4049/jimmunol.176.8.5060	Search 2021	1	0
Engelhardt et al.	2009	Link	10.1016/j.jaci.2009.10.038	Search 2021	6	4
Engelhardt et al.	2013	Link	10.1016/j.jaci.2012.09.025	Search 2021	7	0
Engelhardt et al.	2015	Link	10.1016/j.jaci.2014.12.1945	Search 2021	33	21
Erman and Çipe	2020	Link	10.1089/ped.2019.1097	Search 2021	4	0
Esenboga et al.	2018	Link	10.1016/j.clim.2018.08.002	Search 2021	2	0
Eskandarian et al.	2019	Link	10.3389/fimmu.2019.00568	Search 2021	10	0
Eslami et al.	2017	Link	10.1556/030.64.2017.014	Search 2021	1	0
Esmaeilzadeh et al.	2018	Link	10.1186/s12881-018-0647-0	Search 2021	1	0
Esmaeilzadeh et al.	2019	Link	10.1186/s12881-019-0784-0	Search 2021	1	0
Esmaelizadeh et al.	2011	Link	10/ghm9fd	Search 2017	1	0
Fan et al.	2018	Link	10.1097/md.0000000000010215	Search 2021	3	1
Fang et al.	2018	Link	10.3748/wjg.v24.i9.1035	Search 2021	8	0
Fekrvand et al.	2019	Link	10.1080/08820139.2019.1570249	Search 2021	1	0
Felgentreff et al.	2014	Link	10.1016/j.clim.2013.11.008	Search 2021	8	5
Fellmann et al.	2016	Link	10.1016/j.jaci.2015.07.053	Search 2021	2	0
Fernandez et al.	2019	Link	10.1084/jem.20182015	Search 2021	2	1
Fernando et al.	2018	Link	10.1186/s13223-018-0264-7	Search 2021	4	0
Ferrua et al.	2019	Link	10.1016/s2352-3026(19)30021-3	Search 2021	8	7
Fierabracci et al.	2018	Link	10.1016/j.clim.2018.06.012	Search 2021	1	0
Flanagan et al.	2014	Link	10/f22k9b	Search 2017	5	0
Folwaczny et al.	2002	Link	10.1055/s-2002-34272	Search 2021	1	0
Forbes et al.	2018	Link	10.1016/j.jaci.2018.07.020	Search 2021	15	0
Formankova et al.	2019	Link	10.3389/fimmu.2019.02194	Search 2021	1	0
Fournier et al.	2021	Link	10.1016/j.jaci.2020.05.052	Search 2021	3	0
Franco-Jarava et al.	2018	Link	10.1016/j.clim.2018.03.009	Search 2021	1	0
Freudenberg et al.	2010	Link	10.1016/j.jaci.2010.01.035	Search 2021	8	0
Frizinsky et al.	2019	Link	10.1007/s10875-019-00629-0	Search 2021	2	0
Frémond et al.	2021	Link	10.1016/j.jaip.2020.11.007	Search 2021	21	0
Fuchs et al.	2012	Link	10.4049/jimmunol.1102507	Search 2017	2	0
Fuchs et al.	2015	Link	10.1182/blood-2015-03-631374	Search 2021	1	0
Fuchs et al.	2016	Link	10.1002/eji.201646519	Search 2021	1	0
Gabelli et al.	2017	Link	10.1002/pbc.26692	Search 2021	1	0
Gambinieri et al.	2008	Link	10/crwnrf	Search 2017	14	2
Garcia-Garcia et al.	2016	Link	10/ghm9d2	Search 2017	5	0
García-García et al.	2020	Link	10.1111/pai.13398	Search 2021	2	0
Geier et al.	2015	Link	10/f7xs6p	Search 2017	1	0
Gennery et al.	2005	Link	10.1016/j.clim.2005.04.014	Search 2021	9	0
Gennery et al.	2008	Link	10.1111/j.1365-2249.2008.03681.x	Search 2021	2	0
Ghaini et al.	2020	Link	10.1080/08820139.2020.1770784	Search 2021	2	0
Ghilain et al.	2016	Link	10.1016/j.ejpn.2016.05.016	Search 2021	1	0
Ghosh et al.	2020	Link	10.1182/blood.2020006738	Search 2021	14	0
Giacomelli et al.	2011	Link	10.1002/eji.201141721	Search 2021	6	0
Giardino et al.	2014	Link	10.3109/00365521.2013.855814	Search 2021	10	1
Giardino et al.	2017	Link	10.3389/fimmu.2017.01892	Search 2021	2	0
Giliani et al.	2006	Link	10.1016/j.jpeds.2005.10.004	Search 2021	1	0
Girardelli et al.	2015	Link	10.1186/s12887-015-0522-5	Search 2021	1	0
Girschick et al.	2015	Link	10/ghm9fk	Search 2017	1	0
Glanzmann et al.	2017			Search 2021	1	0
Goda et al.	2018	Link	10.1016/j.jaip.2018.01.015	Search 2021	1	0
Goel et al.	2021	Link	10.1016/j.jaci.2020.07.024	Search 2021	10	0
Goenka et al.	2020	Link	10.1002/jlb.5ab1219-699rr	Search 2021	4	0
Goldman et al.	2002	Link	10.1006/clim.2002.5249	Search 2021	2	0
Gonzalez-Granado et al.	2018	Link	10.3389/fimmu.2018.03148	Search 2021	1	0
Gonzalez-Mancera et al.	2020	Link	10.1016/j.rmcr.2020.101125	Search 2021	1	0
Gotesman et al.	2020	Link	10.1111/pde.14370	Search 2021	1	0
Goturk et al.	2014	Link	10/f6nfbr	Search 2017	3	0
Goudy et al.	2013	Link	10/f4n37c	Search 2017	1	0
Govindaraj et al.	2020	Link	10.1371/journal.pone.0237999	Search 2021	10	0
Griswold et al.	2018	Link	10.1002/jum.14428	Search 2021	1	0
Gruber et al.	2009	Link	10.1111/j.1399-3046.2008.00970.x	Search 2021	2	0
Gruber et al.	2020	Link	10.1084/jem.20192319	Search 2021	1	0
Guffroy et al.	2017	Link	10.1007/s10875-017-0434-2	Search 2021	2	0
Gupta et al.	2018	Link	10.3389/fimmu.2018.01049	Search 2021	4	0
Gupta et al.	2019	Link	10.4103/ijpm.ijpm_645_18	Search 2021	2	0
Gutierrez et al.	2016	Link	10.1177/2324709616675463	Search 2021	1	0
Gutiérrez et al.	2018	Link	10.1016/j.mce.2018.01.016	Search 2021	2	0
Gámez-Díaz et al.	2016	Link	10/f76cvx	Search 2017	20	0
Göktürk et al.	2016	Link	10.24953/turkjped.2016.03.019	Search 2021	1	0
Günaydin et al.	2014	Link	10/f59f6q	Search 2017	1	0
Haapaniemi et al.	2015	Link	10/f3pp69	Search 2017	1	0
Hacein-Bey Abina et al.	2015	Link	10.1001/jama.2015.3253	Search 2021	7	0
Haerynck et al.	2013	Link	10/f5hhqk	Search 2017	1	0
Hagl et al.	2016	Link	10.1111/pai.12512	Search 2021	26	10
Halacli et al.	2015	Link	10/f72gzb	Search 2017	2	0
Han et al.	2019	Link	10.3389/fimmu.2019.01953	Search 2021	1	0
Hartman et al.	2015	Link	10.1007/s10875-014-0109-1	Search 2021	4	0
Hashem et al.	2017	Link	10.1182/blood-2017-07-798660	Search 2021	11	0
Haskoloğlu et al.	2020	Link	10.4274/tjh.galenos.2020.2020.0334	Search 2021	20	2
Hauck et al.	2008	Link	10.1097/mph.0b013e31818ab153	Search 2021	1	0
Hauck et al.	2012	Link	10/f2gkp4	Search 2017	1	0
Hauck et al.	2016	Link	10/f79wtc	Search 2017	2	0
Haynes and Manson	2014	Link	10.14785/lpsn-2014-0005	Search 2021	4	0
He et al.	2017	Link	10.3892/mmr.2017.7416	Search 2021	1	0
Henderson et al.	2013	Link	10/f2mg8n	Search 2017	1	0
Hennig et al.	2010	Link	10/b2g6c9	Search 2017	1	0
Henrickson et al.	2019	Link	10.3389/fped.2019.00160	Search 2021	4	0
Hernández-Nieto et al.	2011	Link	10.1097/mph.0b013e31821b0915	Search 2021	1	0
Heydari et al.	2020	Link	10.1002/jcla.23637	Search 2021	1	0
Hong et al.	2019	Link	10.1136/annrheumdis-2018-214102	Search 2021	2	0
Hong et al.	2019	Link	10.3389/fimmu.2019.02589	Search 2021	1	0
Hoshino et al.	2016	Link	10/gbmrj3	Search 2017	4	0
Hsieh et al.	2018	Link	10.14785/lymphosign-2018-0015	Search 2021	1	0
Huang et al.	2004	Link	10.1016/s1542-3565(04)00292-7	Search 2021	2	0
Huang et al.	2005	Link	PMID=16572742	Search 2021	1	0
Huck et al.	2009	Link	10.1172/jci37901	Search 2021	2	0
Hull et al.	2016	Link	10.1001/jamaophthalmol.2015.5833	Search 2021	1	0
Ibusuki et al.	2019	Link	10.1111/1346-8138.15054	Search 2021	1	0
Ijspeert et al.	2014	Link	10/f2q37q	Search 2017	18	0
Imamura et al.	2011	Link	10.1007/s10875-011-9568-9	Search 2021	1	0
Ishida et al.	2012	Link	10/ghm9dh	Search 2017	1	0
Isman-Nelkenbaum et al.	2011	Link	10.1111/j.1365-2230.2011.04101.x	Search 2021	1	0
Jabandžiev et al.	2021	Link	10.48095/ccgh2020481	Search 2021	1	0
Jackson et al.	2016	Link	10.1007/s10875-015-0225-6	Search 2021	2	0
Jacob et al.	2019	Link	10.1111/all.13610	Search 2021	10	10
Jamee et al.	2020	Link	10.1080/08820139.2019.1671451	Search 2021	1	0
Jaouad et al.	2008	Link	10.1007/s12098-008-0197-0	Search 2021	1	0
Jensson et al.	2017	Link	10.1186/s12881-017-0490-8	Search 2021	3	0
Jeremiah et al.	2014	Link	10.1172/jci79100	Search 2021	3	0
Jesenak et al.	2013	Link	10.1111/pde.12040	Search 2021	1	0
Jin et al.	2019	Link	10.3389/fimmu.2019.01549	Search 2021	34	1
Jlajia et al.	2014	Link	10/f5tpcd	Search 2017	1	0
Jo et al.	2003	Link	10.1007/bf02983238	Search 2021	2	0
Johnson et al.	2017	Link	10/gbp5z8	Search 2017	10	0
Johnston et al.	2001	Link	10.1080/080352501317130452	Search 2021	1	0
Jouhadi et al.	2014	Link	10/ghm9fm	Search 2017	1	0
Jung et al.	2018	Link	10.1097/meg.0000000000001247	Search 2021	1	0
Kai et al.	2016	Link	10.2169/internalmedicine.55.6337	Search 2021	1	0
Kammermeier et al.	2014	Link	10.1136/jmedgenet-2014-102624	Search 2021	3	0
Kamuran et al.	2017	Link	10.1080/08880018.2017.1397072	Search 2021	2	0
Kanamori et al.	2019	Link	10.1111/ped.13810	Search 2021	1	0
Kanariou et al.	2014	Link	10.1542/peds.2013-3185	Search 2021	1	0
Kang et al.	2020	Link	10.3349/ymj.2020.61.6.542	Search 2021	3	0
Karaca et al.	2009	Link	10/ch2tmh	Search 2017	2	0
Karaca et al.	2016	Link	10.1155/2016/5459029	Search 2021	1	0
Karaca et al.	2018	Link	PMID=30090215	Search 2021	1	0
Kasap et al.	2021	Link	10.1016/j.clim.2020.108645	Search 2021	9	6
Kashef et al.	2016	Link	10.1111/imj.69_13197	Search 2021	1	0
Kasow et al.	2011	Link	10.1016/j.clim.2011.07.005	Search 2021	1	0
Kaustio et al.	2017	Link	10/gbvzw4	Search 2017	6	1
Kawasaki et al.	2013	Link	10/f4jtz7	Search 2017	1	0
Kayaoglu et al.	2021	Link	10.1007/s10875-020-00943-y	Search 2021	1	0
Keller et al.	2016	Link	10/f3r4gt	Search 2017	3	0
Kelsen et al.	2015	Link	10.1186/s12876-015-0394-z	Search 2021	1	0
Khalili et al.	2021	Link	10.1016/j.idcr.2020.e01038	Search 2021	1	0
Khoshnevisan et al.	2019	Link	10.1016/j.jctube.2019.100123	Search 2021	1	0
Kienzler et al.	2016	Link	10.1016/j.clim.2015.12.003	Search 2021	1	0
Kim et al.	2006	Link	10.1532/ijh97.a30513	Search 2021	1	0
Kim et al.	2014	Link	10.14785/lpsn-2014-0018	Search 2021	1	1
Kinnear et al.	2017	Link	10.1186/s12881-017-0388-5	Search 2021	2	0
Kishore et al.	2020	Link	10.1136/bcr-2019-233482	Search 2021	1	0
Kisla Ekinci et al.	2018	Link	10.1542/peds.2018-0948	Search 2021	1	0
Kiykim et al.	2019	Link	10.1007/s10875-018-0575-y	Search 2021	1	0
Kiykim et al.	2019	Link	10.1016/j.jaip.2019.06.011	Search 2021	20	0
Kiykim et al.	2020	Link	10.1002/pbc.28091	Search 2021	2	0
Klemann et al.	2016	Link	10.1016/j.clim.2016.01.010	Search 2021	2	0
Klemann et al.	2019	Link	10.3389/fimmu.2019.00297	Search 2021	14	1
Klocperk et al.	2018	Link	10.3389/fimmu.2018.01730	Search 2021	4	4
Knight et al.	2018	Link	10.1111/petr.13222	Search 2021	1	0
Koga et al.	2014	Link	10.1111/petr.12297	Search 2021	1	0
Kopczak et al.	2017	Link	10/ghm9d6	Search 2017	1	0
Kopitar et al.	2019	Link	10.3389/fimmu.2019.01632	Search 2021	4	3
Kossiva et al.	2006	Link	10.1097/mph.0b013e31802d7503	Search 2021	1	0
Kostel Bal et al.	2017	Link	10.1007/s10875-017-0446-y	Search 2021	5	0
Kostik et al.	2018	Link	10.1007/s00296-018-4002-8	Search 2021	9	0
Kotlarz et al.	2018	Link	10.1038/s41588-018-0063-6	Search 2021	3	0
Kralickova et al.	2019	Link	10.3389/fimmu.2018.03135	Search 2021	4	1
Krenn et al.	2018	Link	10.1007/s00415-017-8710-x	Search 2021	2	0
Kruger et al.	2020	Link	10.3389/fimmu.2020.01593	Search 2021	1	0
Kuhlen et al.	2016	Link	10/f8kzd6	Search 2017	1	0
Kuijpers et al.	2017	Link	10.1016/j.jaci.2016.09.061	Search 2021	1	1
Kuloglu et al.	2019	Link	10.1111/petr.13545	Search 2021	1	0
Kurolap et al.	2019	Link	10.1007/s10875-019-00631-6	Search 2021	1	0
Kutluǧ et al.	2019	Link	10.5114/ceji.2019.89613	Search 2021	1	0
Kutukculer et al.	2012	Link	10/ghm9fp	Search 2017	2	0
Kwon et al.	2020	Link	10.4168/aair.2020.12.2.292	Search 2021	3	0
Laberko et al.	2021	Link	10.1016/j.jaci.2020.11.043	Search 2021	5	0
Lampasona et al.	2013	Link	10.1371/journal.pone.0078664	Search 2021	12	1
Lanzi et al.	2012	Link	10.1084/jem.20110896	Search 2021	1	0
Lara-Reyna et al.	2020	Link	10.1007/s10875-020-00932-1	Search 2021	3	0
Lawless et al.	2017	Link	10.1007/s10875-017-0427-1	Search 2021	1	0
Le Coz et al.	2018	Link	10.1016/j.jaci.2018.02.010	Search 2021	2	0
LeBlanc and Lansigan	2020	Link	10.1111/cup.13863	Search 2021	1	0
Lee et al.	2007	Link	10.1016/s1081-1206(10)60569-8	Search 2021	1	0
Lee et al.	2009	Link	10/d9pbs9	Search 2017	20	0
Lee et al.	2009	Link	10.1007/s10875-008-9253-9	Search 2021	4	0
Lee et al.	2012	Link	10.1097/wox.0b013e31824af5e3	Search 2021	2	1
Lee et al.	2013	Link	10.3345/kjp.2013.56.6.265	Search 2021	1	0
Lee et al.		Link	10/f5jdx5	Search 2017	2	0
Lee et al.	2014	Link	10/f2q38f	Search 2017	13	0
Lee et al.	2016	Link	10.1097/md.0000000000002918	Search 2021	2	0
Lee et al.	2020	Link	10.1016/j.jaci.2019.12.908	Search 2021	12	0
Lee et al.	2020	Link	10.3389/fimmu.2020.01111	Search 2021	22	0
Lega et al.	2020	Link	10.1093/ibd/izz178	Search 2021	11	0
Lemoine et al.	2014	Link	10/f2wm63	Search 2017	14	0
Levy et al.	2002	Link	10.1097/00006454-200203000-00023	Search 2021	1	0
Levy et al.	2016	Link	10/f8wtqr	Search 2017	2	0
Li et al.	2018	Link	10.1155/2018/3724630	Search 2021	1	0
Li et al.	2019	Link	10.1073/pnas.1813582116	Search 2021	8	0
Li et al.	2019	Link	10.1097/md.0000000000015329	Search 2021	1	0
Li et al.	2020	Link	10.1097/md.0000000000020232	Search 2021	2	0
Lian et al.	2018	Link	10.1016/j.jaci.2017.10.031	Search 2021	2	0
Lien et al.	2017	Link	10.3389/fimmu.2017.01066	Search 2021	2	0
Lin et al.	2005	Link	10.1016/s1081-1206(10)61194-5	Search 2021	1	0
Lin et al.	2020	Link	10.1186/s13223-020-00462-w	Search 2021	12	0
Lindsley et al.	2014	Link	10/ghm9dd	Search 2017	1	0
Lisco et al.	2019	Link	10.3389/fimmu.2019.01193	Search 2021	5	0
Liu et al.	2011	Link	10.1007/s00431-010-1349-6	Search 2021	1	0
Liu et al.	2014	Link	10.12932/ap0365.32.3.2014	Search 2021	1	0
Liu et al.	2017	Link	10/ghm9fc	Search 2017	1	0
Liu et al.	2019	Link	10.1007/s00251-018-01101-w	Search 2021	1	0
Lopes et al.	2019	Link	10.1111/pde.13919	Search 2021	1	0
Lopez-Herrera et al.	2012	Link	10/f24s5h	Search 2017	4	0
Lorenzini et al.	2020	Link	10.1016/j.jaci.2019.11.051	Search 2021	12	0
Lougaris et al.	2018	Link	10.1016/j.clim.2018.10.007	Search 2021	1	0
Lundin et al.	2018	Link	10.1186/s12887-018-1258-9	Search 2021	1	1
Lutskiy et al.	2002	Link	10.1007/s00439-002-0716-4	Search 2021	1	0
López-Hernández et al.	2019	Link	10.18502/ijaai.v18i4.1425	Search 2021	1	0
Ma et al.	2003	Link	PMID=12783137	Search 2021	1	0
Ma et al.	2020	Link	10.3389/fped.2020.595135	Search 2021	10	0
Maddah et al.	2019	Link	10.18502/ijaai.v18i4.1426	Search 2021	3	0
Maeshima et al.	2019	Link	10.3899/jrheum.180210	Search 2021	1	0
Maffucci et al.	2016	Link	10/ghm9d7	Search 2017	13	0
Magg et al.	2018	Link	10.1016/j.clim.2018.03.008	Search 2021	1	0
Magg et al.	2019	Link	10.1093/ibd/izz103	Search 2021	5	0
Maggiore et al.	2020	Link	10.1097/mph.0000000000001708	Search 2021	1	0
Mahat et al.	2020	Link	10.1080/08880018.2019.1710310	Search 2021	1	0
Mahlaoui et al.	2013	Link	10.1182/blood-2012-08-448118	Search 2021	19	0
Mandola et al.	2020	Link	10.1016/j.jaci.2020.08.040	Search 2021	1	0
Mansour et al.	2020	Link	10.1016/j.clim.2020.108573	Search 2021	4	0
Mansouri et al.	2012	Link	10.1159/000333472	Search 2021	1	0
Mantadakis et al.	2016	Link	10/ghm9dc	Search 2017	1	0
Mao et al.	2018	Link	10.1016/j.jaci.2017.10.026	Search 2021	2	0
Margot et al.	2020	Link	10.1038/s41436-019-0623-x	Search 2021	22	0
Marquardt et al.	2016	Link	10/ghm9dw	Search 2017	1	0
Marquart et al.	2007	Link	10/ck733w	Search 2017	3	0
Marsili et al.	2014	Link	10.1007/s10875-014-0086-4	Search 2021	1	1
Martin-Fernandez et al.	2020	Link	10.1016/j.celrep.2020.107633	Search 2021	5	0
Martinez-Martinez et al.	2012	Link	10.1111/j.1399-3038.2012.01339.x	Search 2021	3	0
Martire et al.	2016	Link	10.1111/pai.12574	Search 2021	1	0
Martuszewski et al.	2020	Link	10.1016/j.transproceed.2019.11.033	Search 2021	1	0
Martín-Nalda et al.	2020	Link	10.1007/s10875-020-00794-7	Search 2021	1	0
Mat Ripen et al.	2020	Link	10.1177/2050312120922652	Search 2021	2	0
Matangkasombut et al.	2008	Link	10/dwd7tw	Search 2017	4	0
Mather et al.	2015	Link	10.1016/j.jaci.2014.07.025	Search 2021	1	0
Mathieu et al.	2015	Link	10/f3gvtn	Search 2017	2	0
Matsuda et al.	2020	Link	10.1136/annrheumdis-2020-217320	Search 2021	49	0
Mattheij et al.	2012	Link	10/gb7g5t	Search 2017	1	0
McCusker et al.	2009	Link	10/bfnwng	Search 2017	1	0
McElroy et al.	2011	Link	10.1177/0009922810379046	Search 2021	1	0
Meazza et al.	2014	Link	10.1016/j.jaci.2014.04.043	Search 2021	10	0
Meesilpavikkai et al.	2017	Link	10/ghm9cw	Search 2017	2	0
Meeths et al.	2010	Link	10.1182/blood-2010-05-282541	Search 2021	8	0
Mehta et al.	2008	Link	10.1016/j.rmedc.2007.10.004	Search 2021	1	0
Melki et al.	2017	Link	10.1016/j.jaci.2016.10.031	Search 2021	2	0
Mendes-de-Almeida et al.	2019	Link	10.1186/s12881-019-0799-6	Search 2021	1	0
Meschede et al.	2008	Link	10.1590/s0100-879x2008001000002	Search 2021	1	0
Meshaal et al.	2019	Link	10.1111/cei.13222	Search 2021	23	0
Meshaal et al.	2020	Link	10.1007/s10875-020-00799-2	Search 2021	16	0
Mettman et al.	2017	Link	10.3389/fped.2017.00071	Search 2021	1	0
Millar et al.	2012	Link	PMID=23620608	Search 2017	7	0
Milner et al.	2015	Link	10/ghjmts	Search 2017	11	0
Minto et al.	2019	Link	10.1016/j.clim.2019.01.002	Search 2021	1	0
Miyazaki et al.	2011	Link	10.5414/cn106548	Search 2021	1	0
Mizukami et al.	2011	Link	10/czdrcb	Search 2017	1	0
Moallem et al.	2002	Link	10/c99xdj	Search 2017	1	0
Mohammadi et al.	2009	Link	10/fkf3jb	Search 2017	1	0
Montin et al.	2019	Link	10.1016/j.jaip.2019.03.014	Search 2021	22	0
Moraes-Fontes et al.	2017	Link	10.1002/ccr3.1257	Search 2021	1	0
Morgan et al.	2011	Link	10/djrjb8	Search 2017	2	0
Moriya et al.	2020	Link	10.1007/s12185-020-02860-7	Search 2021	1	0
Morris et al.	2017	Link	10.1182/blood-2017-04-777136	Search 2021	1	0
Mortaz et al.	2017	Link	10.1007/s00251-017-0983-9	Search 2021	1	0
Moschese et al.	2019	Link	10.1007/s00431-018-3248-1	Search 2021	2	0
Murugan et al.	2014	Link	10.1007/s10875-014-9992-8	Search 2021	3	0
Möttönen et al.	2003	Link	10.1111/j.1651-2227.2003.tb02575.x	Search 2021	2	0
Nacaroğlu et al.	2017	Link	10.5578/tt.22093	Search 2021	2	0
Nademi et al.	2014	Link	10.1038/bmt.2013.181	Search 2021	5	0
Nahum et al.	2015	Link	10/ghm9c4	Search 2017	4	0
Nahum et al.	2020	Link	10.1016/j.clim.2020.108366	Search 2021	4	0
Nakoaka et al.	2012	Link	10/f32763	Search 2017	1	0
Nanthapisal et al.	2018	Link	10.3389/fimmu.2018.00735	Search 2021	1	0
Nehme et al.	2012	Link	10/dh4pxf	Search 2017	2	0
Neven et al.	2017	Link	10.1093/cid/ciw675	Search 2021	1	0
Neves et al.	2018	Link	10.3389/fimmu.2018.02863	Search 2021	1	0
Neves et al.	2018	Link	10.1016/j.ejmg.2017.11.014	Search 2021	1	0
Niehues et al.	2004	Link	10/fj9qtx	Search 2017	1	0
Niemela et al.	2015	Link	10/f7cpzz	Search 2017	2	0
Nieves et al.	2004	Link	10/dq9d5z	Search 2017	1	0
Nishimura et al.	2020	Link	10.1007/s10875-020-00885-5	Search 2021	1	0
Oda et al.	2019	Link	10.3389/fimmu.2019.00479	Search 2021	1	0
Oh et al.	2019	Link	10.1093/ibd/izy353	Search 2021	1	0
Ohya et al.	2017	Link	10.3748/wjg.v23.i48.8544	Search 2021	3	0
Okano et al.	2019	Link	10.1016/j.jaci.2018.04.032	Search 2021	22	0
Olbrich et al.	2016	Link	10.1111/pai.12585	Search 2021	2	0
Olivares et al.	2002	Link	10.1097/00043426-200212000-00020	Search 2021	1	0
Olivieri et al.	2013	Link	10.1177/0961203313498800	Search 2021	1	0
Ombrello et al.	2012	Link	10/fx33tc	Search 2017	27	11
Omoyinmi et al.	2018	Link	10.3389/fimmu.2018.02524	Search 2021	3	0
Owen et al.	2003	Link	10.1210/jc.2003-031080	Search 2021	1	0
Ozen et al.	2017	Link	10.1056/nejmoa1615887	Search 2021	6	0
Ozen et al.	2021	Link	10.1038/s41590-020-00830-z	Search 2021	7	0
Ozgür et al.	2008	Link	10.1111/j.1399-3046.2008.00957.x	Search 2021	1	0
Ozsahin et al.	1997	Link	10/gg67ct	Search 2017	1	0
Pacharn et al.	2017	Link	10.12932/ap0792	Search 2021	1	0
Palmer et al.	2007	Link	10.1016/j.jaci.2007.02.047	Search 2021	1	0
Parackova et al.	2020	Link	10.1038/s41419-020-2652-4	Search 2021	1	0
Parlato et al.	2019	Link	10.1053/j.gastro.2018.11.065	Search 2021	1	0
Pasic et al.	2003	Link	10.1080/08035250310003631	Search 2021	1	0
Pasic et al.	2008	Link	10/cm4tz8	Search 2017	2	0
Passerini et al.	2020	Link	10.1016/j.jaci.2019.11.043	Search 2021	5	0
Patel et al.	2011	Link	10.1002/pbc.22920	Search 2021	1	0
Patiroglu et al.	2014	Link	10.1007/s10875-014-0077-5	Search 2021	1	0
Patiroglu et al.	2015	Link	10/f3phhc	Search 2017	1	0
Patiroglu et al.	2015	Link	10/ghm9fn	Search 2017	3	0
Patiroglu et al.	2015	Link	10/f64bkk	Search 2017	3	0
Peng et al.	2018	Link	10.1093/ibd/izy028	Search 2021	8	0
Permaul et al.	2009	Link	10.1007/s12026-008-8085-2	Search 2021	1	0
Petrovski et al.	2016	Link	10.1007/s10875-016-0281-6	Search 2021	3	0
Picard et al.	2009	Link	10/dtqfbb	Search 2017	2	0
Piccoli et al.	2012	Link	10.1177/0961203311433140	Search 2021	1	0
Pillay et al.	2019	Link	10.1172/jci.insight.127527	Search 2021	18	14
Pincez et al.	2019	Link	10.1007/s10875-019-0594-3	Search 2021	3	0
Pourvali et al.	2019	Link	10.22034/iji.2019.80285	Search 2021	1	0
Proust et al.	2005	Link	10.1111/j.1600-0609.2005.00415.x	Search 2021	5	0
Proust et al.	2007	Link	10.1016/j.bcmd.2007.02.007	Search 2021	24	0
Pulvirenti et al.	2016	Link	10.1155/2016/8390356	Search 2017	19	0
Punwani et al.	2015	Link	10.1007/s10875-014-0125-1	Search 2021	1	0
Quaranta et al.	2018	Link	10.1053/j.gastro.2018.03.069	Search 2021	1	0
Quartier et al.	2004	Link	10.1016/j.clim.2003.10.007	Search 2017	27	0
Rae et al.	2017	Link	10.1038/cti.2017.38	Search 2021	10	0
Rahmani et al.	2020	Link	10.1080/08820139.2020.1776725	Search 2021	12	2
Rajpurkar et al.	2019	Link	10.1097/mph.0000000000001292	Search 2021	1	0
Ravell et al.	2020	Link	10.1172/jci131116	Search 2021	15	0
Recio et al.	2007	Link	10.4049/jimmunol.178.4.2556	Search 2021	1	0
Reiff et al.	2013	Link	10/ghm9d4	Search 2017	1	0
Revel-Vilk et al.	2015	Link	10/f7gkh4	Search 2017	3	0
Ricetto et al.	2014	Link	10/ghm9df	Search 2017	1	0
Rider et al.	2009	Link	10/fd49bx	Search 2017	2	0
Rodero et al.	2017	Link	10.1038/s41467-017-01932-3	Search 2021	3	0
Roesler et al.	2012	Link	10.1371/journal.pone.0034296	Search 2021	2	2
Rohr et al.	2010	Link	10.1007/s10875-009-9349-x	Search 2021	1	0
Roifman et al.	2006	Link	10.1016/j.jaci.2006.01.003	Search 2021	2	0
Rougemont et al.	2008	Link	10/dbf8pf	Search 2017	2	0
Roumenina et al.	2011	Link	10/dvfd6p	Search 2017	1	0
Rowe et al.	2018	Link	10.1182/blood-2018-02-835561	Search 2021	4	0
Rubio-Gonzalez et al.	2020	Link	10.1111/pde.14424	Search 2021	1	1
Ruiz-García et al.	2015	Link	10.1038/pr.2015.170	Search 2021	2	0
Rupert et al.	2002	Link	10/gg67fw	Search 2017	1	0
Sacri et al.	2016	Link	10/f9j2zs	Search 2017	3	0
Saettini et al.	2017	Link	10.1016/j.imlet.2017.08.021	Search 2021	1	0
Salzer et al.	2005	Link	10/dv69w5	Search 2017	10	0
Salzer et al.	2009	Link	10/cwhwhs	Search 2017	29	0
Salzer et al.	2013	Link	10/f3srpc	Search 2017	1	0
Salzer et al.	2014	Link	10.1016/j.jaci.2014.02.034	Search 2021	1	0
Sano et al.	2012	Link	10.1007/s12185-012-1130-x	Search 2021	1	0
Santos et al.	2014	Link	10.1016/j.gene.2014.03.031	Search 2021	1	0
Sarkadi et al.	2014	Link	10.1007/s10875-014-9987-5	Search 2021	1	0
Sarper et al.	2003	Link	10.1179/000349803125002896	Search 2021	2	0
Sassi et al.	2014	Link	10.1016/j.jaci.2014.02.025	Search 2021	7	0
Savova et al.	2014	Link	10/gb9792	Search 2017	1	0
Scaglia et al.	2012	Link	10/fmdf	Search 2017	1	0
Scarselli et al.	2016	Link	10.1016/j.jaci.2015.09.017	Search 2021	1	0
Schimke et al.	2013	Link	10/f2458j	Search 2017	1	0
Schipp et al.	2016	Link	10/ghm9dr	Search 2017	2	0
Schipp et al.	2018	Link	10.3389/fimmu.2018.02400	Search 2021	2	0
Schmid et al.	2011	Link	10.1182/blood-2010-07-298372	Search 2021	36	0
Schober et al.	2016	Link	10/f9nfn2	Search 2017	3	0
Schreiner et al.	2016	Link	10/f8tbjb	Search 2017	2	0
Schröder et al.	2017	Link	10/gbj6d9	Search 2017	1	0
Schröder et al.	2019	Link	10.3389/fimmu.2019.02618	Search 2021	3	0
Schubert et al.	2014	Link	10/f6rhrg	Search 2017	11	0
Schuetz et al.	2007	Link	10.1007/s00431-006-0317-7	Search 2021	1	0
Schuetz et al.	2014	Link	10/f2q38p	Search 2017	3	0
Schulert et al.	2015	Link	10/ghm9cv	Search 2017	1	0
Schuster et al.	2005	Link	10/cwfj5s	Search 2017	1	0
Schwab et al.	2018	Link	10.1016/j.jaci.2018.02.055	Search 2021	59	0
Schwerd et al.	2017	Link	10.1084/jem.20161810	Search 2021	1	0
Seijas et al.	2012	Link	10/ghm9dt	Search 2017	7	0
Senapati et al.	2014	Link	10.1007/s12288-014-0377-1	Search 2021	1	0
Serra et al.	2020	Link	10.1038/s41467-019-14275-y	Search 2021	1	0
Serwas et al.	2014	Link	10/f62mt8	Search 2017	1	0
Serwas et al.	2019	Link	10.1038/s41467-019-10812-x	Search 2021	2	0
Shabestari and Rezaei	2008	Link	PMID=18714539	Search 2021	1	1
Shahin et al.	2019	Link	10.3324/haematol.2018.194233	Search 2021	1	1
Shamriz et al.	2018	Link	10.1007/s00431-018-3171-5	Search 2021	4	0
Shamsian et al.	2010	Link	PMID=21314004	Search 2021	1	0
Shamsian et al.	2012	Link	10.3109/08880018.2012.657338	Search 2021	2	0
Sharapova et al.	2013	Link	10.1016/j.humimm.2012.10.010	Search 2021	1	0
Sharapova et al.	2018	Link	10.1007/s10875-018-0515-x	Search 2021	1	0
Sharapova et al.	2020	Link	10.3389/fimmu.2020.00900	Search 2021	5	0
Sharfe et al.	2014	Link	10/f2qdc4	Search 2017	4	0
Sharifinejad et al.	2020	Link	10.1080/08820139.2020.1829638	Search 2021	1	1
Shi and Wang	2018	Link	10.1097/md.0000000000009936	Search 2021	1	0
Shields et al.	2020	Link	10.1007/s10875-019-00729-x	Search 2021	1	0
Shigemura et al.	2016	Link	10.1007/s10875-016-0258-5	Search 2021	1	0
Shirkani et al.	2016	Link	10/f3t8dc	Search 2017	1	0
Shokri et al.	2016	Link	PMID=27888588	Search 2017	1	0
Siahanidou et al.	2019	Link	10.1007/s10875-019-00611-w	Search 2021	1	0
Siepermann et al.	2011	Link	10.1111/j.1399-3046.2010.01292.x	Search 2021	1	0
Simesen De Bielke et al.	2012	Link	10.1007/s10875-012-9731-y	Search 2021	5	0
Skrabl-Baumgartner et al.	2017	Link	10.1186/s12969-017-0193-x	Search 2021	2	0
Smirnov et al.	2019	Link	10.1080/13816810.2019.1681009	Search 2021	1	0
Sogkas et al.	2020	Link	10.1016/j.clim.2020.108452	Search 2021	1	0
Soler-Palacín et al.	2018	Link	10.3389/fimmu.2018.02397	Search 2021	1	0
Somekh et al.	2018	Link	10.1007/s10875-018-0533-8	Search 2021	3	0
Somekh et al.	2019	Link	10.1182/blood.2019000644	Search 2021	3	0
Song et al.	2020	Link	10.1186/s12881-019-0922-8	Search 2021	1	0
Sood et al.	2018	Link	10.1007/s11882-018-0769-7	Search 2021	1	0
Sornsakrin et al.	2009	Link	10.1007/s00431-008-0843-6	Search 2021	2	0
Speckmann et al.	2013	Link	10.1016/j.clim.2013.07.004	Search 2021	18	0
Spegarova et al.	2020	Link	10.1182/blood.2020005844	Search 2021	3	0
Speletas et al.	2013	Link	10/gb7djg	Search 2017	2	0
Spencer et al.	2019	Link	10.1084/jem.20190344	Search 2021	2	0
Sriaroon et al.	2019	Link	10.3389/fped.2019.00139	Search 2021	2	0
Staines Boone et al.	2016	Link	10.1002/pbc.26119	Search 2021	1	0
Standing et al.	2017	Link	10.1084/jem.20161228	Search 2021	2	0
Staples et al.	2020	Link	10.1016/j.clim.2020.108443	Search 2021	1	0
Steele et al.	2016	Link	10.1007/s10875-016-0320-3	Search 2021	1	0
Stepensky et al.	2015	Link	10/f63vnn	Search 2017	1	0
Sterlin et al.	2016	Link	10/f8ct3t	Search 2017	4	0
Suh and Horton	2019	Link	10.1080/13816810.2019.1592202	Search 2021	2	1
Sun-Tan et al.	2010	Link	PMID=20560256	Search 2017	1	0
Suri et al.	2012	Link	PMID=22523910	Search 2017	8	0
Suspitsin et al.	2020	Link	10.1111/cge.13789	Search 2021	41	1
Suzuki et al.	2017	Link	10.1007/s10875-016-0339-5	Search 2021	5	0
Suzuki et al.	2020	Link	10.1016/j.ejmg.2020.104039	Search 2021	1	0
Swan et al.	2019	Link	10.3324/haematol.2018.208397	Search 2021	1	0
Tajik et al.	2016	Link	PMID=27917630	Search 2021	1	0
Takagi et al.	2017	Link	10.1016/j.jaci.2016.09.038	Search 2021	1	0
Takahashi et al.	2009	Link	10/fq38p4	Search 2017	1	0
Takimoto et al.	2015	Link	10.1159/000370059	Search 2021	1	0
Tang et al.	2009			Search 2021	2	0
Tang et al.	2014	Link	10/f573k4	Search 2017	10	0
Tang et al.	2019	Link	10.1097/md.0000000000017674	Search 2021	1	0
Tang et al.	2020	Link	10.1186/s12887-020-02075-z	Search 2021	1	0
Tangsinmankong et al.	2001	Link	10.1067/mpd.2001.113356	Search 2021	1	0
Tangye et al.	2017	Link	10.1016/j.jaci.2016.07.016	Search 2021	25	15
Tanita et al.	2021	Link	10.1007/s10875-021-00975-y	Search 2021	7	0
Tavil et al.	2013	Link	10.1111/petr.12114	Search 2021	1	0
Teimourian et al.	2018	Link	10.1097/mph.0000000000001189	Search 2021	8	0
Tesi et al.	2016	Link	10/f3vgjv	Search 2017	1	0
Thauland et al.	2019	Link	10.3389/fimmu.2019.00753	Search 2021	1	0
Thaventhiran et al.	2020	Link	10.1038/s41586-020-2265-1	Search 2021	4	0
Thiel et al.	2012	Link	10.1016/j.jaci.2011.09.027	Search 2021	1	0
Thoenia et al.	2016	Link	10.14785/lpsn-2015-0012	Search 2021	1	0
Todaro et al.	2019	Link	10.3324/haematol.2018.202374	Search 2021	1	0
Tokgoz et al.	2013	Link	10.1111/pai.12063	Search 2021	2	0
Tommasini et al.	2002	Link	10.1046/j.1365-2249.2002.01940.x	Search 2021	1	0
Torgerson et al.	2007	Link	10/fhx6kk	Search 2017	2	2
Toth et al.	2010	Link	10/dw87fw	Search 2017	6	0
Tripodi et al.	2016	Link	10.1016/j.imlet.2016.07.001	Search 2021	1	0
Tripodi et al.	2018	Link	10.3389/fped.2018.00272	Search 2021	1	0
Trotta et al.	2018	Link	10.1016/j.jaci.2018.01.012	Search 2021	8	0
Tsuda et al.	2010	Link	10/b2h286	Search 2017	10	0
Tsuge et al.	2010	Link	PMID=20810037	Search 2021	1	0
Tsuge et al.	2014	Link	10.1002/ppul.22814	Search 2021	1	1
Tsuji et al.	2017	Link	10.1016/j.ijom.2017.04.003	Search 2021	1	0
Tsujita et al.	2016	Link	10.1016/j.jaci.2016.03.055	Search 2021	6	0
Tuijnenburg et al.	2017	Link	10/ghm9dj	Search 2017	1	1
Tuijnenburg et al.	2018	Link	10.1016/j.jaci.2018.01.039	Search 2021	16	0
Uchida et al.	2020	Link	10.1097/mpg.0000000000002796	Search 2021	10	0
Uchiyama et al.	2019	Link	10.1038/s10038-019-0631-3	Search 2021	1	0
Ureshino et al.	2020	Link	10.1007/s12185-020-02834-9	Search 2021	1	0
Uzel et al.	2013	Link	10.1016/j.jaci.2012.11.054	Search 2021	5	0
Vahidi et al.	2019	Link	10.18502/ijaai.v18i5.1911	Search 2021	4	0
Van Eyck et al.	2015	Link	10.1002/art.39110	Search 2021	1	0
Van Gorp et al.	2020	Link	10.1136/annrheumdis-2019-216701	Search 2021	11	0
Vatanavicharn et al.	2010	Link	10.1007/bf03208884	Search 2021	1	0
Vieira et al.	2004	Link	10.1111/j.0736-8046.2004.21606.x	Search 2021	1	0
Vignesh et al.	2017	Link	10.1002/pbc.26196	Search 2021	1	0
Vignesh et al.	2021	Link	10.1016/j.jaip.2020.11.041	Search 2021	5	0
Vignoli et al.	2019	Link	10.1016/j.clim.2019.02.003	Search 2021	1	0
Villanueva et al.	2020	Link	10.3389/fped.2020.604725	Search 2021	1	1
Volpi et al.	2019	Link	10.1016/j.jaci.2019.02.003	Search 2021	8	3
Von Bernuth et al.	2014	Link	10/ghm9d3	Search 2017	1	0
Walter et al.	2015	Link	10/f2x26m	Search 2017	1	0
Walter et al.	2015	Link	10/f3pzsh	Search 2017	22	0
Wang et al.	1999	Link	10/b88nxs	Search 2017	2	0
Wang et al.	2012	Link	10.1016/j.clim.2012.07.016	Search 2021	1	0
Wang et al.	2016	Link	10.1084/jem.20160576	Search 2021	5	1
Wang et al.	2017			Search 2017	1	0
Wang et al.	2018	Link	10.1111/jdv.14711	Search 2021	1	0
Wang et al.	2018	Link	10.1007/s10875-018-0568-x	Search 2021	15	0
Wang et al.	2020	Link	10.3389/fimmu.2020.565099	Search 2021	8	0
Wang et al.	2020	Link	10.1007/s12519-019-00294-8	Search 2021	3	0
Wang et al.	2020	Link	10.1007/s10875-020-00749-y	Search 2021	1	0
Wang et al.	2020	Link	10.1016/j.gendis.2020.04.012	Search 2021	3	0
Warnatz et al.	2006	Link	10.1182/blood-2005-07-2955	Search 2021	2	0
Watanabe et al.	2007	Link	10.1097/mph.0b013e3181580ec5	Search 2021	1	0
Watkins et al.	2012	Link	10.2174/187152812800392724	Search 2021	1	0
Watson et al.	2018	Link	10.1186/s13223-018-0272-7	Search 2021	3	2
Weaver et al.	2013	Link	10.1542/pir.34-3-137	Search 2021	1	0
Webb et al.	2016	Link	10/f8jwvv	Search 2017	1	0
Weinacht et al.	2017	Link	10/f97m5w	Search 2017	1	0
Werner et al.	2020	Link	10.3389/fimmu.2020.00109	Search 2021	8	0
Westermann-Clark et al.	2018	Link	10.1016/j.clim.2017.10.012	Search 2021	1	0
Wienke et al.	2015	Link	10.18632/oncotarget.5042	Search 2021	1	0
Woellner et al.	2010	Link	10.1016/j.jaci.2009.10.059	Search 2021	64	0
Worthey et al.	2011	Link	10.1097/gim.0b013e3182088158	Search 2021	1	0
Wu et al.	2017	Link	10.1007/s10875-017-0369-7	Search 2021	17	2
Wu et al.	2017	Link	10.1590/1414-431x20165727	Search 2021	1	0
Wu et al.	2017	Link	10.1155/2017/8745254	Search 2021	30	1
Wu et al.	2019	Link	10.5812/ijp.84691	Search 2021	1	0
Wu et al.	2019	Link	10.3389/fped.2019.00235	Search 2021	2	0
Wu et al.	2020	Link	10.3389/fped.2020.00253	Search 2021	1	0
Xavier-da-Silva et al.	2014	Link	10/gg67f9	Search 2017	1	0
Xia et al.	2018	Link	10.1111/pai.12976	Search 2021	26	0
Xiang et al.	2020	Link	10.1111/sji.12885	Search 2021	20	0
Xie et al.	2010	Link	10.1155/2010/289873	Search 2021	1	0
Xu et al.	2020	Link	10.1007/s00431-019-03512-7	Search 2021	14	0
Yamagishi et al.	2015	Link	10.1378/chest.14-1215	Search 2021	1	0
Yamazaki et al.	2020	Link	10.1111/1346-8138.15154	Search 2021	1	0
Yang et al.	2020	Link	10.1016/j.gendis.2020.03.001	Search 2021	3	0
Yang et al.	2020	Link	10.1016/j.gendis.2020.01.005	Search 2021	1	0
Yazdani et al.	2017	Link	10.1016/j.clim.2017.07.007	Search 2021	1	0
Yazdani et al.	2019	Link	10.1016/j.clim.2019.05.007	Search 2021	1	1
Yilmaz et al.	2020	Link	10.1097/mph.0000000000001976	Search 2021	1	0
Yong et al.	2008	Link	10/bf28qh	Search 2017	2	0
Yoonessi et al.	2015	Link	10.1097/mph.0000000000000392	Search 2021	1	1
Yoshioka et al.	2013	Link	10/gg67c2	Search 2017	1	0
Yu et al.	2010	Link	10.1007/s12185-010-0644-3	Search 2021	1	0
Zago et al.	2014	Link	10/f5723n	Search 2017	2	0
Zaremehrjardi et al.	2020	Link	10.22034/iji.2020.85641.1721	Search 2021	1	0
Zeissig et al.	2015	Link	10.1136/gutjnl-2013-306520	Search 2021	4	0
Zeissig et al.	2015	Link	10.1136/gutjnl-2014-308541	Search 2021	2	0
Zennaro et al.	2011	Link	10/fjs3gt	Search 2017	3	3
Zhan et al.	2008	Link	10.1542/peds.2007-1863	Search 2021	1	1
Zhang et al.	2007	Link	10/dp892v	Search 2017	9	1
Zhang et al.	2011	Link	10.1182/blood-2011-07-370148	Search 2021	23	0
Zhang et al.	2011	Link	10.1111/j.1399-3038.2010.01126.x	Search 2021	3	0
Zhang et al.	2013	Link	10.1111/sji.12063	Search 2021	7	0
Zhang et al.	2013	Link	10.1371/journal.pone.0053981	Search 2021	1	0
Zhang et al.	2014	Link	10/f2rmr3	Search 2017	8	8
Zhang et al.	2017	Link	10.1111/petr.13014	Search 2021	1	0
Zhang et al.	2020	Link	10.1111/sji.12805	Search 2021	19	0
Zhu et al.	2014	Link	10.1016/j.bcmd.2014.03.002	Search 2021	1	0
Zieg et al.	2011	Link	10/cn8wps	Search 2017	7	0
Ziv et al.	2020	Link	10.1007/s10875-020-00829-z	Search 2021	1	0
Zoghi et al.	2018	Link	10.1016/j.aller.2018.02.004	Search 2021	1	0
van de Geer et al.	2019	Link	10.1111/cei.13300	Search 2021	6	0
van de Veen et al.	2019	Link	10.1111/all.13969	Search 2021	8	2
van de Veerdonk et al.	2011	Link	10.1056/nejmoa1100102	Search 2021	10	0
van de Ven et al.	2020	Link	10.1016/j.jaip.2019.11.039	Search 2021	8	0
Çağdaş et al.	2012	Link	10/cghpst	Search 2017	2	0
Çağdaş et al.	2020	Link	10.1016/j.molimm.2020.02.014	Search 2021	1	0
Çekiç et al.	2019	Link	10.24953/turkjped.2019.06.016	Search 2021	1	0
Özyurt et al.	2019	Link	10.24953/turkjped.2019.04.020	Search 2021	1	1
Šedivá et al.	2002	Link	10/bmbnhn	Search 2017	3	0

## Sheet: Gene overview
Gene	Disease	Subgroup	No. Of Cases	No. Of Allergy Cases	Allergy (%)	No. Of Food Allergy	Food Allergy (%)	No. Of Allergic Rhinitis	Allergic Rhinitis (%)	No. Of Drug Allergy	No. Of Other Allergy	No. Of Nos Allergy	No. Of Atopy	Atopy (%)	No. Of Atopy Without Nos Eczema	Atopy Without Nos Eczema (%)	No. Of Asthma	Asthma (%)	No. Of Atopic Dermatitis	Atopic Dermatitis (%)	No. Of Atopic Dermatitis Or Nos Eczema	Atopic Dermatitis Or Nos Eczema (%)	No. Of Urticaria	No. Of Anaphylaxis	No. Of Eosinophilic Esophagitis
ACP5 AR	Spondyloenchondro-dysplasia with immune dysregulation (SPENCD)	AID-IFN1	5	0	0	0	0	0	0	0	0	0	0	0	0	0	0	0	0	0	0	0	0	0	0
ADA AR	Adenosine deaminase (ADA) deficiency	SCID T-B-	6	0	0	0	0	0	0	0	0	0	1	16.7	1	16.7	1	16.7	0	0	0	0	0	0	0
ADA2 AR	ADA2 deficiency	AID-IFN1	40	0	0	0	0	0	0	0	0	0	0	0	0	0	0	0	0	0	0	0	0	0	0
ADAM17 AR	ADAM17 deficiency	AID-Noninfl	1	0	0	0	0	0	0	0	0	0	0	0	0	0	0	0	0	0	0	0	0	0	0
ADAR (ADAR1) AR	ADAR1 deficiency, AGS6	AID-IFN1	3	0	0	0	0	0	0	0	0	0	0	0	0	0	0	0	0	0	0	0	0	0	0
AICDA AR	AID deficiency	PAD-other	43	0	0	0	0	0	0	0	0	0	0	0	0	0	0	0	0	0	0	0	0	0	0
AIRE AR/AD	APECED (APS-1), autoimmune polyendocrinopathy with candidiasis and ectodermal dystrophy	PIRD-AI	30	1	3.3	0	0	1	3.3	0	0	0	3	10	3	10	2	6.7	0	0	0	0	0	0	0
ALPI AR	ALPI deficiency	AID-Noninfl	1	0	0	0	0	0	0	0	0	0	0	0	0	0	0	0	0	0	0	0	0	0	0
ARPC1B AR	Arp2/3-mediated filament branching defect	CID-Tc	21	8	38.1	7	33.3	4	19	0	0	1	21	100	11	52.4	3	14.3	2	9.5	17	81	0	0	0
ATM AR	Ataxia-telangiectasia	CID-DNA	7	0	0	0	0	0	0	0	0	0	0	0	0	0	0	0	0	0	0	0	0	0	0
B2M AR	MHC class I deficiency	CID	1	0	0	0	0	0	0	0	0	0	0	0	0	0	0	0	0	0	0	0	0	0	0
BACH2 AD	BACH2 deficiency	PIRD-Treg	3	0	0	0	0	0	0	0	0	0	0	0	0	0	0	0	0	0	0	0	0	0	0
BLNK AR	BLNK deficiency	PAD-Agamma	1	0	0	0	0	0	0	0	0	0	0	0	0	0	0	0	0	0	0	0	0	0	0
BTK XL	BTK deficiency, X-linked agammaglobulinemia (XLA)	PAD-Agamma	20	2	10	2	10	1	5	0	1	0	3	15	3	15	1	5	1	5	1	5	1	0	0
C1QA AR	C1q deficiency due to defects	Complement	5	0	0	0	0	0	0	0	0	0	0	0	0	0	0	0	0	0	0	0	0	0	0
C1QB AR	C1q deficiency due to defects	Complement	4	0	0	0	0	0	0	0	0	0	0	0	0	0	0	0	0	0	0	0	0	0	0
C1QC AR	C1q deficiency due to defects	Complement	2	0	0	0	0	0	0	0	0	0	0	0	0	0	0	0	0	0	0	0	0	0	0
C3 AD GOF	C3 GOF	Complement	3	0	0	0	0	0	0	0	0	0	0	0	0	0	0	0	0	0	0	0	0	0	0
C4A+C4B AR	Complete C4 deficiency	Complement	1	0	0	0	0	0	0	0	0	0	0	0	0	0	0	0	0	0	0	0	0	0	0
C7 AR	C7 deficiency	Complement	1	0	0	0	0	0	0	0	0	0	0	0	0	0	0	0	0	0	0	0	0	0	0
C8A AR	C8α deficiency	Complement	1	0	0	0	0	0	0	0	0	0	0	0	0	0	0	0	0	0	0	0	0	0	0
CARD11 AD DN	CARD11 deficiency (heterozygous)	HIES	30	16	53.3	10	33.3	7	23.3	0	0	2	28	93.3	28	93.3	15	50	24	80	26	86.7	0	0	3
CARD11 AD GOF	CARD11 GOF	PAD-other	7	2	28.6	1	14.3	2	28.6	0	0	0	3	42.9	3	42.9	1	14.3	1	14.3	1	14.3	1	0	0
CARD11 AR LOF	CARD11 deficiency	CID	5	1	20	1	20	0	0	0	0	0	2	40	1	20	1	20	1	20	2	40	0	0	0
CARMIL2 AR	RLTPR deficiency	PIRD-EBV	14	1	7.1	1	7.1	0	0	0	0	0	3	21.4	3	21.4	3	21.4	0	0	1	7.1	1	0	0
CASP10 AD	ALPS-Caspase10	PIRD-ALPS	6	0	0	0	0	0	0	0	0	0	0	0	0	0	0	0	0	0	0	0	0	0	0
CASP8 AR	ALPS-Caspase 8	PIRD-ALPS	3	0	0	0	0	0	0	0	0	0	0	0	0	0	0	0	0	0	0	0	0	0	0
CCBE1 AR	Hennekam-lymphangiectasia-lymphedema syndrome	CID-other	2	0	0	0	0	0	0	0	0	0	0	0	0	0	0	0	0	0	0	0	0	0	0
CD27 AR	CD27 deficiency	PIRD-EBV	15	0	0	0	0	0	0	0	0	0	3	20	1	6.7	1	6.7	0	0	3	20	0	0	0
CD3D AR	CD3δ deficiency	SCID T-B+	1	0	0	0	0	0	0	0	0	0	1	100	0	0	0	0	0	0	1	100	0	0	0
CD3E AR	CD3ε deficiency	SCID T-B+	1	0	0	0	0	0	0	0	0	0	0	0	0	0	0	0	0	0	0	0	0	0	0
CD3G AR	CD3γ deficiency	CID	11	0	0	0	0	0	0	0	0	0	2	18.2	2	18.2	0	0	2	18.2	2	18.2	0	0	0
CD40 AR	CD40 deficiency CD40 AR	CID	1	1	100	0	0	1	100	0	0	0	1	100	1	100	0	0	0	0	0	0	0	0	0
CD40LG XL	CD40 ligand (CD154) deficiency, Immunodeficienccy with hyper-IgM, type 1 (HIGM1)	CID	24	1	4.2	0	0	1	4.2	0	0	0	1	4.2	1	4.2	0	0	0	0	0	0	0	0	0
CD55 AR	CD55 deficiency (CHAPLE disease)	Complement	13	0	0	0	0	0	0	0	0	0	0	0	0	0	0	0	0	0	0	0	0	0	0
CD70 AR	CD70 deficiency	PIRD-EBV	9	0	0	0	0	0	0	0	0	0	0	0	0	0	0	0	0	0	0	0	0	0	0
CDCA7 AR	Immunodeficiency with centromeric instability and facial anomalies	CID-DNA	1	0	0	0	0	0	0	0	0	0	0	0	0	0	0	0	0	0	0	0	0	0	0
CFI AR	Factor I deficiency	Complement	3	0	0	0	0	0	0	0	0	0	0	0	0	0	0	0	0	0	0	0	0	0	0
CHD7 AD	CHARGE syndrome	CID-Thymic	3	0	0	0	0	0	0	0	0	0	0	0	0	0	0	0	0	0	0	0	0	0	0
CIITA AR	MHC class II deficiency	CID	2	0	0	0	0	0	0	0	0	0	0	0	0	0	0	0	0	0	0	0	0	0	0
COPA AD	COPA defect	AID-Noninfl	3	0	0	0	0	0	0	0	0	0	1	33.3	1	33.3	1	33.3	0	0	0	0	0	0	0
CR2 (CD21) AR	CD21 deficiency	PAD-CVID	4	1	25	1	25	1	25	0	0	0	1	25	1	25	0	0	0	0	1	25	0	0	0
CTLA4 AD	CTLA4 CTLA4 haploinsufficiency (ALPS-V)	PIRD-Treg	104	3	2.9	0	0	2	1.9	0	0	1	23	22.1	16	15.4	2	1.9	14	13.5	22	21.1	0	0	0
CYBA AR	Autosomal recessive CGD	Phagocyte	9	0	0	0	0	0	0	0	0	0	1	11.1	0	0	0	0	0	0	1	11.1	0	0	0
CYBB XL	Macrophage gp91 phox deficiency	Innate	4	0	0	0	0	0	0	0	0	0	0	0	0	0	0	0	0	0	0	0	0	0	0
CYBB XL	X-linked chronic granulomatous disease (CGD), gp91phox	Phagocyte	74	1	1.4	0	0	1	1.4	0	0	0	6	8.1	1	1.4	0	0	0	0	5	6.8	1	0	0
CYBC1 AR	Autosomal recessive CGD	Phagocyte	5	0	0	0	0	0	0	0	0	0	1	20	0	0	0	0	0	0	1	20	0	0	0
DCLRE1C AR	DCLRE1C (Artemis) deficiency	SCID T-B-	18	0	0	0	0	0	0	0	0	0	1	5.6	1	5.6	0	0	1	5.6	1	5.6	0	0	0
DEF6 AR	DEF6 deficiency	PIRD-Treg	5	0	0	0	0	0	0	0	0	0	0	0	0	0	0	0	0	0	0	0	0	0	0
DKC1 XL	DKCX1	BMF	3	0	0	0	0	0	0	0	0	0	0	0	0	0	0	0	0	0	0	0	0	0	0
DNASE2 AR	DNAse II deficiency	AID-IFN1	4	0	0	0	0	0	0	0	0	0	0	0	0	0	0	0	0	0	0	0	0	0	0
DNMT3B AR	Immunodeficiency with centromeric instability and facial anomalies	CID-DNA	4	0	0	0	0	0	0	0	0	0	0	0	0	0	0	0	0	0	0	0	0	0	0
DOCK2 AR	DOCK2 deficiency	CID	2	0	0	0	0	0	0	0	0	0	0	0	0	0	0	0	0	0	0	0	0	0	0
DOCK8 AR	DOCK8 deficiency	CID	162	107	66	100	61.7	8	4.9	9	1	14	158	97.5	120	74.1	36	22.2	25	15.4	145	89.5	1	3	2
Del10p13-p14 AD	DiGeorge syndrome/velocardio-facial syndrome complex 2 (DGS2) or Chromosome 10p13-p14 deletion syndrome (10p13-p14DS)	CID-Thymic	1	0	0	0	0	0	0	0	0	0	0	0	0	0	0	0	0	0	0	0	0	0	0
Del22q11 AD	DiGeorge/velocardio-facial syndrome	CID-Thymic	46	5	10.9	1	2.2	0	0	0	0	4	1	2.2	1	2.2	0	0	0	0	0	0	0	0	0
ELANE AD	Elastase deficiency (Severe congential neutropenia [SCN] 1)	Phagocyte	1	0	0	0	0	0	0	0	0	0	0	0	0	0	0	0	0	0	0	0	0	0	0
FAAP24 AR	FAAP24 deficiency	PIRD-FHL	2	0	0	0	0	0	0	0	0	0	0	0	0	0	0	0	0	0	0	0	0	0	0
FASLG (TNFSF6) AR	ALPS-FASLG	PIRD-ALPS	3	0	0	0	0	0	0	0	0	0	0	0	0	0	0	0	0	0	0	0	0	0	0
FERMT1 AR	FERMT1 deficiency	PIRD-Treg	1	0	0	0	0	0	0	0	0	0	0	0	0	0	0	0	0	0	0	0	0	0	0
FOXN1 AR	Winged helix nude FOXN1 deficiency	CID-Thymic	1	0	0	0	0	0	0	0	0	0	0	0	0	0	0	0	0	0	0	0	0	0	0
FOXP3 XL	IPEX, immune FOXP3 dysregulation, polyendocrinopathy, enteropathy X-linked	PIRD-Treg	81	11	13.6	10	12.3	0	0	0	0	1	43	53.1	13	16	1	1.2	2	2.5	42	51.9	6	0	0
G6PC3 AR	G6PC3 deficiency (SCN4)	Phagocyte	6	0	0	0	0	0	0	0	0	0	0	0	0	0	0	0	0	0	0	0	0	0	0
GATA2 AD	GATA2 deficiency	Phagocyte	4	0	0	0	0	0	0	0	0	0	0	0	0	0	0	0	0	0	0	0	0	0	0
HAX1 AR	HAX1 deficiency (Kostmann Disease) (SCN3)	Phagocyte	3	0	0	0	0	0	0	0	0	0	0	0	0	0	0	0	0	0	0	0	0	0	0
ICOS AR	ICOS deficiency	CID	8	0	0	0	0	0	0	0	0	0	0	0	0	0	0	0	0	0	0	0	0	0	0
IFIH1 AD GOF	Aicardi-Goutieres syndrome 7 (AGS7)	AID-IFN1	3	0	0	0	0	0	0	0	0	0	0	0	0	0	0	0	0	0	0	0	0	0	0
IFNGR1 AR/AD	IFN-γ receptor 1 deficiency	Innate	4	0	0	0	0	0	0	0	0	0	0	0	0	0	0	0	0	0	0	0	0	0	0
IFNGR2 AR	IFN-γ receptor 2 deficiency	Innate	1	0	0	0	0	0	0	0	0	0	0	0	0	0	0	0	0	0	0	0	0	0	0
IGHM AR	μ heavy chain deficiency	PAD-Agamma	2	0	0	0	0	0	0	0	0	0	0	0	0	0	0	0	0	0	0	0	0	0	0
IKBKG XL	EDA-ID due to NEMO/IKBKG deficiency (ectodermal dysplasia, immune deficiency)	CID-EDA	12	0	0	0	0	0	0	0	0	0	0	0	0	0	0	0	0	0	0	0	0	0	0
IKZF1 AD DN	IKAROS deficiency	CID	5	0	0	0	0	0	0	0	0	0	0	0	0	0	0	0	0	0	0	0	0	0	0
IKZF1 AD LOF haplo	IKAROS deficiency [haploinsufficiency]	PAD-CVID	14	0	0	0	0	0	0	0	0	0	1	7.1	1	7.1	1	7.1	0	0	0	0	1	0	0
IL10 AR	IL-10 deficiency	PIRD-colitis	5	0	0	0	0	0	0	0	0	0	0	0	0	0	0	0	0	0	0	0	0	0	0
IL10RA/IL10RB AR	IL-10R deficiency	PIRD-colitis	47	3	6.4	3	6.4	0	0	0	0	0	3	6.4	3	6.4	0	0	0	0	1	2.1	0	0	0
IL12RB1 AR	IL-12 and IL-23 receptor β1 chain deficiency	Innate	14	0	0	0	0	0	0	0	0	0	0	0	0	0	0	0	0	0	0	0	0	0	0
IL17RA AR	IL-17RA deficiency	Innate	2	0	0	0	0	0	0	0	0	0	1	50	0	0	0	0	0	0	1	50	0	0	0
IL2RA AR	CD25 deficiency IL2RA	PIRD-Treg	6	0	0	0	0	0	0	0	0	0	4	66.7	2	33.3	1	16.7	1	16.7	4	66.7	0	0	0
IL2RB AR	CD122 deficiency IL2RB	PIRD-Treg	2	1	50	1	50	0	0	0	0	0	1	50	1	50	0	0	0	0	1	50	0	0	0
IL2RG XL	γc deficiency (common gamma chain SCID, CD132 deficiency)	SCID T-B+	18	0	0	0	0	0	0	0	0	0	0	0	0	0	0	0	0	0	0	0	0	0	0
IL36RN AR	DITRA (Deficiency of IL-36 receptor antagonist)	AID-Noninfl	1	0	0	0	0	0	0	0	0	0	0	0	0	0	0	0	0	0	0	0	0	0	0
IL6R AR	IL6 receptor deficiency	HIES	2	0	0	0	0	0	0	0	0	0	2	100	1	50	1	50	1	50	2	100	0	0	0
IL6ST AR	IL6 signal transducer (IL6ST) deficiency	HIES	10	6	60	2	20	2	20	0	0	5	10	100	10	100	5	50	9	90	9	90	0	0	0
IL7R AR	IL7Rα deficiency	SCID T-B+	8	0	0	0	0	0	0	0	0	0	1	12.5	0	0	0	0	0	0	1	12.5	0	0	0
IRAK4 AR	IRAK4 deficiency	Innate	2	0	0	0	0	0	0	0	0	0	0	0	0	0	0	0	0	0	0	0	0	0	0
ISG15 AR	ISG15 deficiency	Innate	5	0	0	0	0	0	0	0	0	0	0	0	0	0	0	0	0	0	0	0	0	0	0
ITGB2 AR	Leukocyte adhesion deficiency type 1 (LAD1)	Phagocyte	1	1	100	0	0	0	0	1	0	0	0	0	0	0	0	0	0	0	0	0	0	0	0
ITK AR	ITK deficiency	CID	3	0	0	0	0	0	0	0	0	0	0	0	0	0	0	0	0	0	0	0	0	0	0
JAK3 AR	JAK3 deficiency	SCID T-B+	20	0	0	0	0	0	0	0	0	0	0	0	0	0	0	0	0	0	0	0	0	0	0
KMT2D AD	Kabuki syndrome	CID-other	22	0	0	0	0	0	0	0	0	0	0	0	0	0	0	0	0	0	0	0	0	0	0
LAT AR	LAT deficiency	SCID T-B+	3	0	0	0	0	0	0	0	0	0	0	0	0	0	0	0	0	0	0	0	0	0	0
LCK AR	LCK deficiency	CID	2	0	0	0	0	0	0	0	0	0	0	0	0	0	0	0	0	0	0	0	0	0	0
LIG4 AR	DNA ligase IV deficiency	SCID T-B-	4	0	0	0	0	0	0	0	0	0	0	0	0	0	0	0	0	0	0	0	0	0	0
LRBA AR	LRBA deficiency	PIRD-Treg	176	0	0	0	0	0	0	0	0	0	6	3.4	4	2.3	2	1.1	2	1.1	4	2.3	2	0	0
LYST AR	Chediak-Higashi syndrome	PIRD-FHL	16	0	0	0	0	0	0	0	0	0	0	0	0	0	0	0	0	0	0	0	0	0	0
MAGT1 XL	X-linked magnesium EBVand neoplasia (XMEN)	PIRD-EBV	18	0	0	0	0	0	0	0	0	0	0	0	0	0	0	0	0	0	0	0	0	0	0
MALT1 AR	MALT1 deficiency	CID	5	1	20	1	20	0	0	0	0	0	2	40	1	20	0	0	0	0	2	40	0	0	0
MASP2 AR	MASP2 deficiency	Complement	1	1	100	0	0	1	100	0	0	0	1	100	1	100	1	100	0	0	0	0	0	0	0
MEFV AR LOF/AD	Familial Mediterranean fever	AID-Infl	21	0	0	0	0	0	0	0	0	0	0	0	0	0	0	0	0	0	0	0	0	0	0
MTHFD1 AR	Methylene-tetrahydrofolate dehydrogenase 1 (MTHFD1) deficiency	CID-other	1	0	0	0	0	0	0	0	0	0	0	0	0	0	0	0	0	0	0	0	0	0	0
MVK AR	Mevalonate kinase deficiency (Hyper IgD syndrome)	AID-Infl	18	0	0	0	0	0	0	0	0	0	0	0	0	0	0	0	0	0	0	0	0	0	0
Mut/Del14q32 AR	Ig heavy chain mutations and deletions	PAD-other	1	0	0	0	0	0	0	0	0	0	0	0	0	0	0	0	0	0	0	0	0	0	0
NBAS AR	Acute liver failure due to NBAS deficiency	Innate	1	0	0	0	0	0	0	0	0	0	0	0	0	0	0	0	0	0	0	0	0	0	0
NBN (NBS1) AR	Nijmegen breakage syndrome	CID-DNA	3	0	0	0	0	0	0	0	0	0	0	0	0	0	0	0	0	0	0	0	0	0	0
NCF1 AR	Autosomal recessive CGD	Phagocyte	19	0	0	0	0	0	0	0	0	0	2	10.5	0	0	0	0	0	0	2	10.5	0	0	0
NCF2 AR	Autosomal recessive CGD	Phagocyte	10	2	20	0	0	1	10	0	0	1	1	10	1	10	0	0	0	0	1	10	0	0	0
NCF4 AR	Autosomal recessive CGD	Phagocyte	3	0	0	0	0	0	0	0	0	0	0	0	0	0	0	0	0	0	0	0	0	0	0
NFAT5 AD	NFAT5 haploinsufficiency	PIRD-colitis	1	0	0	0	0	0	0	0	0	0	1	100	0	0	0	0	0	0	1	100	0	0	0
NFKB1 AD	NFKB1 deficiency	PAD-CVID	54	1	1.9	0	0	1	1.9	0	0	0	4	7.4	4	7.4	4	7.4	0	0	0	0	1	0	0
NFKB2 AD	NFKB2 deficiency	PAD-CVID	20	1	5	0	0	1	5	0	0	0	9	45	7	35	5	25	3	15	5	25	1	0	0
NFKBIA AD GOF	EDA-ID due to IKBA GOF mutation	CID-EDA	3	0	0	0	0	0	0	0	0	0	0	0	0	0	0	0	0	0	0	0	0	0	0
NHEJ1 AR	Cernunnos/XLF deficiency	SCID T-B-	4	0	0	0	0	0	0	0	0	0	0	0	0	0	0	0	0	0	0	0	0	0	0
NLRC4 AD GOF	NLRC4-MAS (macrophage activating syndrome)	AID-Infl	1	0	0	0	0	0	0	0	0	0	0	0	0	0	0	0	0	0	0	0	0	0	0
NLRP12 AD GOF	Familial cold autoinflammatory syndrome 2	AID-Infl	18	0	0	0	0	0	0	0	0	0	2	11.1	2	11.1	1	5.6	1	5.6	1	5.6	2	0	0
NLRP3 AD GOF	Familial cold autoinflammatory syndrome 1	AID-Infl	1	0	0	0	0	0	0	0	0	0	0	0	0	0	0	0	0	0	0	0	0	0	0
NLRP3 AD GOF	Neonatal onset multisystem inflammatory disease (NOMID) or chronic infantile neurologic cutaneous and articular syndrome (CINCA)	AID-Infl	1	0	0	0	0	0	0	0	0	0	0	0	0	0	0	0	0	0	0	0	0	0	0
NOD2 AD	Blau syndrome	AID-Noninfl	64	0	0	0	0	0	0	0	0	0	0	0	0	0	0	0	0	0	0	0	0	0	0
ORAI1 AR	ORAI-1 deficiency	CID-Ca	2	0	0	0	0	0	0	0	0	0	0	0	0	0	0	0	0	0	0	0	0	0	0
PGM3 AR	PGM3 deficiency	HIES	18	9	50	6	33.3	5	27.8	3	0	0	18	100	11	61.1	3	16.7	10	55.6	18	100	0	0	0
PIK3CD AD GOF	Activated p110δ syndrome (APDS), Immunodeficiency 14 (IMD14)	PAD-CVID	78	0	0	0	0	0	0	0	0	0	5	6.4	1	1.3	0	0	1	1.3	5	6.4	0	0	0
PIK3CD AR	p110δ deficiency	PAD-Agamma	5	0	0	0	0	0	0	0	0	0	0	0	0	0	0	0	0	0	0	0	0	0	0
PIK3R1 AD	Activated p110δ syndrome 2 (APDS2), Immunodeficiency 36 (IMD36)	PAD-CVID	10	0	0	0	0	0	0	0	0	0	0	0	0	0	0	0	0	0	0	0	0	0	0
PIK3R1 AR	p85 deficiency	PAD-Agamma	5	0	0	0	0	0	0	0	0	0	0	0	0	0	0	0	0	0	0	0	0	0	0
PLCG2 AD GOF	APLAID (autoinflammation and PLCγ2-associated antibody deficiency and immune dysregulation)	AID-Infl	2	0	0	0	0	0	0	0	0	0	0	0	0	0	0	0	0	0	0	0	0	0	0
PLCG2 AD GOF	PLAID (PLCγ2 associated antibody deficiency and immune dysregulation) or Familial cold autoinflammatory syndrome 3	AID-Infl	27	11	40.7	5	18.5	9	33.3	2	0	0	15	55.6	14	51.9	9	33.3	0	0	4	14.8	27	0	0
PMS2 AR	PMS2 deficiency	CID-DNA	1	0	0	0	0	0	0	0	0	0	0	0	0	0	0	0	0	0	0	0	0	0	0
PNP AR	Purine nucleoside phosphorylase (PNP) deficiency	CID-other	4	0	0	0	0	0	0	0	0	0	0	0	0	0	0	0	0	0	0	0	0	0	0
PRF1 AR	Perforin deficiency (FHL2)	PIRD-FHL	32	0	0	0	0	0	0	0	0	0	0	0	0	0	0	0	0	0	0	0	0	0	0
PRKCD AR	PRKCD deficiency	PIRD-EBV	1	1	100	1	100	0	0	0	0	0	1	100	1	100	0	0	0	0	0	0	0	0	0
PRKDC AR	DNA PKcs deficiency	SCID T-B-	4	0	0	0	0	0	0	0	0	0	1	25	1	25	1	25	0	0	0	0	0	0	0
PSMB8* AR or AD	CANDLE (chronic atypical neutrophilic dermatitis with lipodystrophy)	AID-Noninfl	3	0	0	0	0	0	0	0	0	0	0	0	0	0	0	0	0	0	0	0	0	0	0
PSTPIP1 AD	Pyogenic sterile arthritis, pyoderma gangrenosum, acne (PAPA) syndrome, hyperzincemia and hypercalprotectinemia	AID-Noninfl	7	0	0	0	0	0	0	0	0	0	0	0	0	0	0	0	0	0	0	0	0	0	0
PTEN AD	PTEN deficiency (LOF)	PAD-CVID	1	0	0	0	0	0	0	0	0	0	0	0	0	0	0	0	0	0	0	0	0	0	0
RAB27A AR	Griscelli syndrome, type 2	PIRD-FHL	12	0	0	0	0	0	0	0	0	0	0	0	0	0	0	0	0	0	0	0	0	0	0
RAC2 AR	RAC2 deficiency	PAD-CVID	2	1	50	1	50	0	0	0	0	0	1	50	1	50	0	0	0	0	0	0	2	0	0
RAG1 AR	RAG deficiency	SCID T-B-	141	0	0	0	0	0	0	0	0	0	4	2.8	2	1.4	1	0.7	1	0.7	3	2.1	1	0	0
RAG2 AR	RAG deficiency	SCID T-B-	39	0	0	0	0	0	0	0	0	0	2	5.1	1	2.6	0	0	1	2.6	2	5.1	0	0	0
RASGRP1 AR	RASGRP1 deficiency	PIRD-EBV	5	0	0	0	0	0	0	0	0	0	0	0	0	0	0	0	0	0	0	0	0	0	0
RBCK1 AR	HOIL1 deficiency	CID-other	5	0	0	0	0	0	0	0	0	0	1	20	0	0	0	0	0	0	1	20	0	0	0
RELA AD	RelA haploinsufficiency	CID	1	0	0	0	0	0	0	0	0	0	0	0	0	0	0	0	0	0	0	0	0	0	0
RFX5 AR	MHC class II deficiency	CID	2	0	0	0	0	0	0	0	0	0	0	0	0	0	0	0	0	0	0	0	0	0	0
RFXANK AR	MHC class II deficiency	CID	26	0	0	0	0	0	0	0	0	0	0	0	0	0	0	0	0	0	0	0	0	0	0
RFXAP AR	MHC class II deficiency	CID	2	0	0	0	0	0	0	0	0	0	0	0	0	0	0	0	0	0	0	0	0	0	0
RIPK1 AR	RIPK1	PIRD-colitis	13	0	0	0	0	0	0	0	0	0	0	0	0	0	0	0	0	0	0	0	0	0	0
RMRP AR	Cartilage hair hypoplasia (CHH)	CID-Oss	13	0	0	0	0	0	0	0	0	0	0	0	0	0	0	0	0	0	0	0	0	0	0
RNASEH2B AR	RNASEH2B deficiency, AGS2	AID-IFN1	3	0	0	0	0	0	0	0	0	0	0	0	0	0	0	0	0	0	0	0	0	0	0
RNASEH2C AR	RNASEH2C deficiency, AGS3	AID-IFN1	2	0	0	0	0	0	0	0	0	0	0	0	0	0	0	0	0	0	0	0	0	0	0
RNF31 AR	HOIP deficiency	CID-other	2	0	0	0	0	0	0	0	0	0	0	0	0	0	0	0	0	0	0	0	0	0	0
RTEL1 AR	DKCB5	BMF	1	0	0	0	0	0	0	0	0	0	0	0	0	0	0	0	0	0	0	0	0	0	0
SAMD9 AD GOF	MIRAGE (myelodysplasia, infection, restriction of growth, adrenal hypoplasia, genital phenotypes, enteropathy)	BMF	1	0	0	0	0	0	0	0	0	0	0	0	0	0	0	0	0	0	0	0	0	0	0
SAMHD1 AR	SAMHD1 deficiency, AGS5	AID-IFN1	5	0	0	0	0	0	0	0	0	0	1	20	0	0	0	0	0	0	1	20	0	0	0
SEMA3E AD	CHARGE syndrome	CID-Thymic	2	0	0	0	0	0	0	0	0	0	2	100	2	100	2	100	2	100	2	100	0	0	0
SH2D1A XL	SAP deficiency (XLP1)	PIRD-EBV	39	0	0	0	0	0	0	0	0	0	0	0	0	0	0	0	0	0	0	0	0	0	0
SKIV2L AR	Tricho-Hepato-Enteric Syndrome	CID-other	2	0	0	0	0	0	0	0	0	0	0	0	0	0	0	0	0	0	0	0	0	0	0
SLC29A3 AR	SLC29A3 mutation	AID-Noninfl	3	0	0	0	0	0	0	0	0	0	0	0	0	0	0	0	0	0	0	0	0	0	0
SLC7A7 AR	SLC7A7 deficiency	PIRD-FHL	1	0	0	0	0	0	0	0	0	0	0	0	0	0	0	0	0	0	0	0	0	0	0
SMARCAL1 AR	Schimke immuno-osseous dysplasia	CID-Oss	7	0	0	0	0	0	0	0	0	0	0	0	0	0	0	0	0	0	0	0	0	0	0
SOCS1 AD	SOCS1 haploinsufficiency	PIRD-AI	3	0	0	0	0	0	0	0	0	0	1	33.3	0	0	0	0	0	0	1	33.3	0	0	0
SP110 AR	Hepatic veno-occlusive disease with immunodeficiency (VODI)	CID-other	1	0	0	0	0	0	0	0	0	0	0	0	0	0	0	0	0	0	0	0	0	0	0
SPINK5 AR	Comel-Netherton syndrome	HIES	3	2	66.7	2	66.7	0	0	0	0	0	3	100	2	66.7	0	0	2	66.7	3	100	1	0	0
SRP54 AD	SRP54 deficiency	Phagocyte	1	0	0	0	0	0	0	0	0	0	0	0	0	0	0	0	0	0	0	0	0	0	0
STAT1 AD DN	STAT1 deficiency	Innate	17	0	0	0	0	0	0	0	0	0	8	47.1	0	0	0	0	0	0	8	47.1	0	0	0
STAT1 AD GOF	STAT1 GOF	Innate	34	0	0	0	0	0	0	0	0	0	6	17.6	2	5.9	1	2.9	2	5.9	6	17.6	1	0	0
STAT2 AR	STAT2 deficiency	Innate	1	0	0	0	0	0	0	0	0	0	0	0	0	0	0	0	0	0	0	0	0	0	0
STAT3 AD DN	AD-HIES STAT3 deficiency (Job syndrome)	HIES	181	6	3.3	5	2.8	2	1.1	0	0	0	163	90.1	6	3.3	2	1.1	0	0	163	90.1	0	0	0
STAT3 AD GOF	STAT3 GOF mutation	PIRD-Treg	45	0	0	0	0	0	0	0	0	0	15	33.3	6	13.3	1	2.2	5	11.1	14	31.1	0	0	0
STAT5B AR	STAT5b deficiency [STAT5B AR]	CID-other	3	0	0	0	0	0	0	0	0	0	2	66.7	0	0	0	0	0	0	2	66.7	0	0	0
STIM1 AR	STIM1 deficiency	CID-Ca	5	0	0	0	0	0	0	0	0	0	2	40	0	0	0	0	0	0	2	40	0	0	0
STK4 AR	STK4 deficiency	CID	6	0	0	0	0	0	0	0	0	0	1	16.7	1	16.7	0	0	1	16.7	1	16.7	0	0	0
STX11 AR	Syntaxin 11 deficiency (FHL4)	PIRD-FHL	3	0	0	0	0	0	0	0	0	0	0	0	0	0	0	0	0	0	0	0	0	0	0
STXBP2 AR/AD	STXBP2/Munc18–2 deficiency (FHL5)	PIRD-FHL	14	0	0	0	0	0	0	0	0	0	0	0	0	0	0	0	0	0	0	0	0	0	0
TAP2 AR	MHC class I deficiency	CID	1	0	0	0	0	0	0	0	0	0	0	0	0	0	0	0	0	0	0	0	0	0	0
TERC AD	DKCA1	BMF	1	0	0	0	0	0	0	0	0	0	0	0	0	0	0	0	0	0	0	0	0	0	0
TERT AD	DKCA2	BMF	1	0	0	0	0	0	0	0	0	0	0	0	0	0	0	0	0	0	0	0	0	0	0
TFRC AR	TFRC deficiency	CID	4	0	0	0	0	0	0	0	0	0	0	0	0	0	0	0	0	0	0	0	0	0	0
TGFB1 AR	TGFB1 deficiency	PIRD-colitis	3	0	0	0	0	0	0	0	0	0	0	0	0	0	0	0	0	0	0	0	0	0	1
TGFBR1/TGFBR2 AD	Loeys-Dietz syndrome (TGFBR deficiency)	HIES	5	5	100	3	60	5	100	0	0	0	5	100	5	100	3	60	2	40	4	80	0	0	0
TMEM173 AR	STING-associated vasculopathy, infantile-onset (SAVI)	AID-IFN1	27	0	0	0	0	0	0	0	0	0	0	0	0	0	0	0	0	0	0	0	0	0	0
TNFAIP3 AD	A20 deficiency	AID-Noninfl	7	0	0	0	0	0	0	0	0	0	0	0	0	0	0	0	0	0	0	0	0	0	0
TNFRSF13B AR/AD	TACI deficiency	PAD-CVID	104	1	1	0	0	0	0	0	0	1	1	1	1	1	1	1	0	0	0	0	3	0	0
TNFRSF13C AR	BAFF receptor deficiency	PAD-CVID	1	0	0	0	0	0	0	0	0	0	0	0	0	0	0	0	0	0	0	0	0	0	0
TNFRSF1A AD	TNF receptor-associated periodic syndrome (TRAPS)	AID-Noninfl	1	0	0	0	0	0	0	0	0	0	0	0	0	0	0	0	0	0	0	0	0	0	0
TNFRSF6 AR/AD	ALPS-FAS	PIRD-ALPS	26	0	0	0	0	0	0	0	0	0	1	3.9	1	3.9	0	0	1	3.9	1	3.9	0	0	0
TNFRSF9 AR	CD137 deficiency (41BB)	PIRD-EBV	5	0	0	0	0	0	0	0	0	0	1	20	1	20	0	0	1	20	1	20	0	0	0
TPP2 AR	Tripeptidyl-peptidase II deficiency	PIRD-AI	1	0	0	0	0	0	0	0	0	0	0	0	0	0	0	0	0	0	0	0	0	0	0
TRAC AR	TCRα deficiency	CID	2	0	0	0	0	0	0	0	0	0	1	50	0	0	0	0	0	0	1	50	0	0	0
TREX1 AR	TREX1 deficiency, Aicardi-Goutieres syndrome 1 (AGS1)	AID-IFN1	9	0	0	0	0	0	0	0	0	0	0	0	0	0	0	0	0	0	0	0	0	0	0
TRNT1 AR	TRNT1 deficiency	PAD-CVID	3	0	0	0	0	0	0	0	0	0	0	0	0	0	0	0	0	0	0	0	0	0	0
TTC37 AR	Tricho-Hepato-Enteric Syndrome	CID-other	9	1	11.1	1	11.1	0	0	0	0	0	1	11.1	1	11.1	0	0	0	0	0	0	0	0	0
TTC7A AR	Immunodeficiency with multiple intestinal atresias	CID-other	22	0	0	0	0	0	0	0	0	0	0	0	0	0	0	0	0	0	0	0	0	0	0
TYK2 AR	Tyk2 deficiency	Innate	2	0	0	0	0	0	0	0	0	0	1	50	0	0	0	0	0	0	1	50	0	0	0
UNC13D AR	UNC13D/Munc13–4 deficiency (FHL3)	PIRD-FHL	21	0	0	0	0	0	0	0	0	0	0	0	0	0	0	0	0	0	0	0	0	0	0
VPS45 AR	VPS45 deficiency (SCN5)	Phagocyte	1	0	0	0	0	0	0	0	0	0	0	0	0	0	0	0	0	0	0	0	0	0	0
WAS XL	Wiskott-Aldrich syndrome (WAS LOF)	CID-Tc	252	11	4.4	7	2.8	0	0	0	0	4	196	77.8	18	7.1	1	0.4	10	4	195	77.4	0	1	0
WAS XL GOF	X-linked neutropenia/myelodysplasia	Phagocyte	1	0	0	0	0	0	0	0	0	0	1	100	0	0	0	0	0	0	1	100	0	0	0
WDR1 AR	WDR1 deficiency	Phagocyte	2	0	0	0	0	0	0	0	0	0	0	0	0	0	0	0	0	0	0	0	0	0	0
WIPF1 AR	WIP deficiency	CID-Tc	1	0	0	0	0	0	0	0	0	0	1	100	0	0	0	0	0	0	1	100	0	0	0
WRAP53 AR	DKCB3	BMF	1	0	0	0	0	0	0	0	0	0	0	0	0	0	0	0	0	0	0	0	0	0	0
XIAP XL	XIAP deficiency (XLP2)	PIRD-EBV	95	0	0	0	0	0	0	0	0	0	0	0	0	0	0	0	0	0	0	0	0	0	0
ZAP70 AR	ZAP-70 combined hypomorphic and activating mutations	CID	2	0	0	0	0	0	0	0	0	0	0	0	0	0	0	0	0	0	0	0	0	0	0
ZAP70 AR	ZAP-70 deficiency (ZAP70 LOF)	CID	5	0	0	0	0	0	0	0	0	0	1	20	0	0	0	0	0	0	1	20	0	0	0
ZBTB24 AR	Immunodeficiency with centromeric instability and facial anomalies	CID-DNA	3	0	0	0	0	0	0	0	0	0	0	0	0	0	0	0	0	0	0	0	0	0	0

## Sheet: Subgroup overview
Subgroup	IUIS Table	No. Of Cases	No. Of Allergy Cases	Allergy (%)	No. Of Food Allergy	Food Allergy (%)	No. Of Allergic Rhinitis	Allergic Rhinitis (%)	No. Of Drug Allergy	No. Of Other Allergy	No. Of Nos Allergy	No. Of Atopy	Atopy (%)	No. Of Atopy Without Nos Eczema	Atopy Without Nos Eczema (%)	No. Of Asthma	Asthma (%)	No. Of Atopic Dermatitis	Atopic Dermatitis (%)	No. Of Atopic Dermatitis Or Nos Eczema	Atopic Dermatitis Or Nos Eczema (%)	No. Of Urticaria	No. Of Anaphylaxis	No. Of Eosinophilic Esophagitis
AID-IFN1	Autoinflammatory disorders	101	0	0	0	0	0	0	0	0	0	1	1	0	0	0	0	0	0	1	1	0	0	0
AID-Infl	Autoinflammatory disorders	89	11	12.4	5	5.6	9	10.1	2	0	0	17	19.1	16	18	10	11.2	1	1.1	5	5.6	29	0	0
AID-Noninfl	Autoinflammatory disorders	91	0	0	0	0	0	0	0	0	0	1	1.1	1	1.1	1	1.1	0	0	0	0	0	0	0
BMF	Bone marrow failure	8	0	0	0	0	0	0	0	0	0	0	0	0	0	0	0	0	0	0	0	0	0	0
CID	Immunodeficiencies affecting cellular and humoral immunity	282	111	39.4	102	36.2	10	3.5	9	1	14	169	59.9	127	45	37	13.1	29	10.3	154	54.6	1	3	2
CID-Ca	Combined immunodeficiencies with associated or syndromic features	7	0	0	0	0	0	0	0	0	0	2	28.6	0	0	0	0	0	0	2	28.6	0	0	0
CID-DNA	Combined immunodeficiencies with associated or syndromic features	19	0	0	0	0	0	0	0	0	0	0	0	0	0	0	0	0	0	0	0	0	0	0
CID-EDA	Combined immunodeficiencies with associated or syndromic features	15	0	0	0	0	0	0	0	0	0	0	0	0	0	0	0	0	0	0	0	0	0	0
CID-Oss	Combined immunodeficiencies with associated or syndromic features	20	0	0	0	0	0	0	0	0	0	0	0	0	0	0	0	0	0	0	0	0	0	0
CID-Tc	Combined immunodeficiencies with associated or syndromic features	274	19	6.9	14	5.1	4	1.5	0	0	5	218	79.6	29	10.6	4	1.5	12	4.4	213	77.7	0	1	0
CID-Thymic	Combined immunodeficiencies with associated or syndromic features	53	5	9.4	1	1.9	0	0	0	0	4	3	5.7	3	5.7	2	3.8	2	3.8	2	3.8	0	0	0
CID-other	Combined immunodeficiencies with associated or syndromic features	73	1	1.4	1	1.4	0	0	0	0	0	4	5.5	1	1.4	0	0	0	0	3	4.1	0	0	0
Complement	Complement deficiencies	34	1	2.9	0	0	1	2.9	0	0	0	1	2.9	1	2.9	1	2.9	0	0	0	0	0	0	0
HIES	Combined immunodeficiencies with associated or syndromic features	249	44	17.7	28	11.2	21	8.4	3	0	7	229	92	63	25.3	29	11.7	48	19.3	225	90.4	1	0	3
Innate	Defects in intrinsic and innate immunity	87	0	0	0	0	0	0	0	0	0	16	18.4	2	2.3	1	1.1	2	2.3	16	18.4	1	0	0
PAD-Agamma	Predominantly antibody deficiencies	33	2	6.1	2	6.1	1	3	0	1	0	3	9.1	3	9.1	1	3	1	3	1	3	1	0	0
PAD-CVID	Predominantly antibody deficiencies	291	5	1.7	2	0.7	3	1	0	0	1	22	7.6	16	5.5	11	3.8	4	1.4	11	3.8	8	0	0
PAD-other	Predominantly antibody deficiencies	51	2	3.9	1	2	2	3.9	0	0	0	3	5.9	3	5.9	1	2	1	2	1	2	1	0	0
PIRD-AI	Diseases of immune dysregulation	34	1	2.9	0	0	1	2.9	0	0	0	4	11.8	3	8.8	2	5.9	0	0	1	2.9	0	0	0
PIRD-ALPS	Diseases of immune dysregulation	38	0	0	0	0	0	0	0	0	0	1	2.6	1	2.6	0	0	1	2.6	1	2.6	0	0	0
PIRD-EBV	Diseases of immune dysregulation	201	2	1	2	1	0	0	0	0	0	8	4	6	3	4	2	1	0.5	5	2.5	1	0	0
PIRD-FHL	Diseases of immune dysregulation	101	0	0	0	0	0	0	0	0	0	0	0	0	0	0	0	0	0	0	0	0	0	0
PIRD-Treg	Diseases of immune dysregulation	423	15	3.5	11	2.6	2	0.5	0	0	2	92	21.8	42	9.9	7	1.6	24	5.7	87	20.6	8	0	0
PIRD-colitis	Diseases of immune dysregulation	69	3	4.3	3	4.3	0	0	0	0	0	4	5.8	3	4.3	0	0	0	0	2	2.9	0	0	1
Phagocyte	Congenital defects of phagocyte number or function	140	4	2.9	0	0	2	1.4	1	0	1	12	8.6	2	1.4	0	0	0	0	11	7.9	1	0	0
SCID T-B+	Immunodeficiencies affecting cellular and humoral immunity	51	0	0	0	0	0	0	0	0	0	2	3.9	0	0	0	0	0	0	2	3.9	0	0	0
SCID T-B-	Immunodeficiencies affecting cellular and humoral immunity	216	0	0	0	0	0	0	0	0	0	9	4.2	6	2.8	3	1.4	3	1.4	6	2.8	1	0	0

## Sheet: Data set overview
No. Of Cases	No. Of Allergy Cases	Allergy (%)	No. Of Food Allergy	Food Allergy (%)	No. Of Allergic Rhinitis	Allergic Rhinitis (%)	No. Of Drug Allergy	No. Of Other Allergy	No. Of Nos Allergy	No. Of Atopy	Atopy (%)	No. Of Atopy Without Nos Eczema	Atopy Without Nos Eczema (%)	No. Of Asthma	Asthma (%)	No. Of Atopic Dermatitis	Atopic Dermatitis (%)	No. Of Atopic Dermatitis Or Nos Eczema	Atopic Dermatitis Or Nos Eczema (%)	No. Of Urticaria	No. Of Anaphylaxis	No. Of Eosinophilic Esophagitis
3050	226	7.4	172	5.6	56	1.8	15	2	34	821	26.9	328	10.8	114	3.7	129	4.2	749	24.6	53	4	6

## Sheet: Gene ID-allergy
Gene	Disease	Subgroup	No. Of Cases	No. Of Allergy Cases	No. Of Autoimmunity	No. Of Autoimmunity With Allergy	No. Of Gastrointestinal Disease	No. Of Gastrointestinal Disease With Allergy	No. Of Lymphoproliferation	No. Of Lymphoproliferation With Allergy	No. Of Recurrent Fever	No. Of Recurrent Fever With Allergy	No. Of Granuloma	No. Of Granuloma With Allergy	No. Of Hemophagocytosis	No. Of Hemophagocytosis With Allergy	Frequency Of Autoimmunity Given Allergy (%)	Frequency Of Gastrointestinal Disease Given Allergy (%)	Frequency Of Lymphoproliferation Given Allergy (%)	Frequency Of Recurrent Fever Given Allergy (%)	Frequency Of Granuloma Given Allergy (%)	Frequency Of Hemophagocytosis Given Allergy (%)	Frequency Of Allergy Given Autoimmunity (%)	Frequency Of Allergy Given Gastrointestinal Disease (%)	Frequency Of Allergy Given Lymphoproliferation (%)	Frequency Of Allergy Given Recurrent Fever (%)	Frequency Of Allergy Given Granuloma (%)	Frequency Of Allergy Given Hemophagocytosis (%)
ACP5 AR	Spondyloenchondro-dysplasia with immune dysregulation (SPENCD)	AID-IFN1	5	0	5	0	1	0	0	0	0	0	0	0	0	0	-	-	-	-	-	-	0	0	-	-	-	-
ADA AR	Adenosine deaminase (ADA) deficiency	SCID T-B-	6	0	2	0	1	0	1	0	0	0	1	0	0	0	-	-	-	-	-	-	0	0	0	-	0	-
ADA2 AR	ADA2 deficiency	AID-IFN1	40	0	21	0	6	0	33	0	5	0	1	0	0	0	-	-	-	-	-	-	0	0	0	0	0	-
ADAM17 AR	ADAM17 deficiency	AID-Noninfl	1	0	0	0	1	0	0	0	1	0	0	0	0	0	-	-	-	-	-	-	-	0	-	0	-	-
ADAR (ADAR1) AR	ADAR1 deficiency, AGS6	AID-IFN1	3	0	3	0	0	0	0	0	0	0	0	0	0	0	-	-	-	-	-	-	0	-	-	-	-	-
AICDA AR	AID deficiency	PAD-other	43	0	19	0	9	0	25	0	0	0	0	0	0	0	-	-	-	-	-	-	0	0	0	-	-	-
AIRE AR/AD	APECED (APS-1), autoimmune polyendocrinopathy with candidiasis and ectodermal dystrophy	PIRD-AI	30	1	26	1	6	0	1	0	0	0	0	0	0	0	100	0	0	0	0	0	3.9	0	0	-	-	-
ALPI AR	ALPI deficiency	AID-Noninfl	1	0	1	0	1	0	0	0	0	0	1	0	0	0	-	-	-	-	-	-	0	0	-	-	0	-
ARPC1B AR	Arp2/3-mediated filament branching defect	CID-Tc	21	8	13	7	15	7	5	1	0	0	0	0	1	0	87.5	87.5	12.5	0	0	0	53.9	46.7	20	-	-	0
ATM AR	Ataxia-telangiectasia	CID-DNA	7	0	2	0	0	0	4	0	0	0	3	0	0	0	-	-	-	-	-	-	0	-	0	-	0	-
B2M AR	MHC class I deficiency	CID	1	0	0	0	0	0	0	0	0	0	0	0	0	0	-	-	-	-	-	-	-	-	-	-	-	-
BACH2 AD	BACH2 deficiency	PIRD-Treg	3	0	1	0	3	0	3	0	0	0	0	0	0	0	-	-	-	-	-	-	0	0	0	-	-	-
BLNK AR	BLNK deficiency	PAD-Agamma	1	0	1	0	0	0	0	0	0	0	0	0	0	0	-	-	-	-	-	-	0	-	-	-	-	-
BTK XL	BTK deficiency, X-linked agammaglobulinemia (XLA)	PAD-Agamma	20	2	5	0	13	1	1	0	2	1	1	0	1	0	0	50	0	50	0	0	0	7.7	0	50	0	0
C1QA AR	C1q deficiency due to defects	Complement	5	0	5	0	0	0	1	0	0	0	0	0	0	0	-	-	-	-	-	-	0	-	0	-	-	-
C1QB AR	C1q deficiency due to defects	Complement	4	0	4	0	0	0	1	0	0	0	0	0	0	0	-	-	-	-	-	-	0	-	0	-	-	-
C1QC AR	C1q deficiency due to defects	Complement	2	0	2	0	0	0	0	0	0	0	0	0	0	0	-	-	-	-	-	-	0	-	-	-	-	-
C3 AD GOF	C3 GOF	Complement	3	0	3	0	0	0	0	0	0	0	0	0	0	0	-	-	-	-	-	-	0	-	-	-	-	-
C4A+C4B AR	Complete C4 deficiency	Complement	1	0	1	0	0	0	0	0	1	0	0	0	0	0	-	-	-	-	-	-	0	-	-	0	-	-
C7 AR	C7 deficiency	Complement	1	0	1	0	0	0	1	0	0	0	0	0	0	0	-	-	-	-	-	-	0	-	0	-	-	-
C8A AR	C8α deficiency	Complement	1	0	0	0	0	0	1	0	0	0	0	0	0	0	-	-	-	-	-	-	-	-	0	-	-	-
CARD11 AD DN	CARD11 deficiency (heterozygous)	HIES	30	16	9	6	5	2	0	0	0	0	1	1	0	0	37.5	12.5	0	0	6.2	0	66.7	40	-	-	100	-
CARD11 AD GOF	CARD11 GOF	PAD-other	7	2	4	0	0	0	6	1	0	0	0	0	1	0	0	0	50	0	0	0	0	-	16.7	-	-	0
CARD11 AR LOF	CARD11 deficiency	CID	5	1	1	0	1	0	3	0	0	0	0	0	0	0	0	0	0	0	0	0	0	0	0	-	-	-
CARMIL2 AR	RLTPR deficiency	PIRD-EBV	14	1	2	0	8	0	1	0	1	0	0	0	0	0	0	0	0	0	0	0	0	0	0	0	-	-
CASP10 AD	ALPS-Caspase10	PIRD-ALPS	6	0	4	0	0	0	6	0	3	0	0	0	0	0	-	-	-	-	-	-	0	-	0	0	-	-
CASP8 AR	ALPS-Caspase 8	PIRD-ALPS	3	0	1	0	0	0	1	0	0	0	2	0	0	0	-	-	-	-	-	-	0	-	0	-	0	-
CCBE1 AR	Hennekam-lymphangiectasia-lymphedema syndrome	CID-other	2	0	0	0	2	0	0	0	0	0	0	0	0	0	-	-	-	-	-	-	-	0	-	-	-	-
CD27 AR	CD27 deficiency	PIRD-EBV	15	0	1	0	3	0	8	0	5	0	0	0	2	0	-	-	-	-	-	-	0	0	0	0	-	0
CD3D AR	CD3δ deficiency	SCID T-B+	1	0	0	0	1	0	1	0	0	0	0	0	1	0	-	-	-	-	-	-	-	0	0	-	-	0
CD3E AR	CD3ε deficiency	SCID T-B+	1	0	0	0	1	0	0	0	0	0	0	0	0	0	-	-	-	-	-	-	-	0	-	-	-	-
CD3G AR	CD3γ deficiency	CID	11	0	8	0	2	0	2	0	0	0	0	0	0	0	-	-	-	-	-	-	0	0	0	-	-	-
CD40 AR	CD40 deficiency CD40 AR	CID	1	1	0	0	0	0	0	0	0	0	0	0	0	0	0	0	0	0	0	0	-	-	-	-	-	-
CD40LG XL	CD40 ligand (CD154) deficiency, Immunodeficienccy with hyper-IgM, type 1 (HIGM1)	CID	24	1	7	0	15	0	5	0	3	0	1	0	0	0	0	0	0	0	0	0	0	0	0	0	0	-
CD55 AR	CD55 deficiency (CHAPLE disease)	Complement	13	0	1	0	13	0	3	0	0	0	0	0	0	0	-	-	-	-	-	-	0	0	0	-	-	-
CD70 AR	CD70 deficiency	PIRD-EBV	9	0	0	0	3	0	4	0	6	0	0	0	0	0	-	-	-	-	-	-	-	0	0	0	-	-
CDCA7 AR	Immunodeficiency with centromeric instability and facial anomalies	CID-DNA	1	0	0	0	1	0	0	0	0	0	0	0	0	0	-	-	-	-	-	-	-	0	-	-	-	-
CFI AR	Factor I deficiency	Complement	3	0	3	0	0	0	0	0	0	0	0	0	0	0	-	-	-	-	-	-	0	-	-	-	-	-
CHD7 AD	CHARGE syndrome	CID-Thymic	3	0	1	0	0	0	3	0	0	0	0	0	0	0	-	-	-	-	-	-	0	-	0	-	-	-
CIITA AR	MHC class II deficiency	CID	2	0	1	0	2	0	1	0	0	0	0	0	0	0	-	-	-	-	-	-	0	0	0	-	-	-
COPA AD	COPA defect	AID-Noninfl	3	0	3	0	0	0	0	0	0	0	0	0	0	0	-	-	-	-	-	-	0	-	-	-	-	-
CR2 (CD21) AR	CD21 deficiency	PAD-CVID	4	1	0	0	1	0	3	0	1	0	0	0	0	0	0	0	0	0	0	0	-	0	0	0	-	-
CTLA4 AD	CTLA4 CTLA4 haploinsufficiency (ALPS-V)	PIRD-Treg	104	3	79	2	50	1	62	1	0	0	31	0	0	0	66.7	33.3	33.3	0	0	0	2.5	2	1.6	-	0	-
CYBA AR	Autosomal recessive CGD	Phagocyte	9	0	0	0	3	0	2	0	1	0	3	0	0	0	-	-	-	-	-	-	-	0	0	0	0	-
CYBB XL	Macrophage gp91 phox deficiency	Innate	4	0	1	0	3	0	0	0	0	0	1	0	0	0	-	-	-	-	-	-	0	0	-	-	0	-
CYBB XL	X-linked chronic granulomatous disease (CGD), gp91phox	Phagocyte	74	1	1	0	27	0	46	0	6	0	17	0	4	0	0	0	0	0	0	0	0	0	0	0	0	0
CYBC1 AR	Autosomal recessive CGD	Phagocyte	5	0	1	0	4	0	1	0	0	0	2	0	0	0	-	-	-	-	-	-	0	0	0	-	0	-
DCLRE1C AR	DCLRE1C (Artemis) deficiency	SCID T-B-	18	0	7	0	11	0	2	0	0	0	1	0	0	0	-	-	-	-	-	-	0	0	0	-	0	-
DEF6 AR	DEF6 deficiency	PIRD-Treg	5	0	3	0	2	0	3	0	1	0	0	0	0	0	-	-	-	-	-	-	0	0	0	0	-	-
DKC1 XL	DKCX1	BMF	3	0	0	0	3	0	0	0	0	0	0	0	0	0	-	-	-	-	-	-	-	0	-	-	-	-
DNASE2 AR	DNAse II deficiency	AID-IFN1	4	0	0	0	0	0	3	0	1	0	0	0	0	0	-	-	-	-	-	-	-	-	0	0	-	-
DNMT3B AR	Immunodeficiency with centromeric instability and facial anomalies	CID-DNA	4	0	3	0	3	0	0	0	0	0	0	0	0	0	-	-	-	-	-	-	0	0	-	-	-	-
DOCK2 AR	DOCK2 deficiency	CID	2	0	0	0	2	0	1	0	1	0	2	0	0	0	-	-	-	-	-	-	-	0	0	0	0	-
DOCK8 AR	DOCK8 deficiency	CID	162	107	19	9	15	5	13	5	1	1	1	1	0	0	8.4	4.7	4.7	0.9	0.9	0	47.4	33.3	38.5	100	100	-
Del10p13-p14 AD	DiGeorge syndrome/velocardio-facial syndrome complex 2 (DGS2) or Chromosome 10p13-p14 deletion syndrome (10p13-p14DS)	CID-Thymic	1	0	1	0	0	0	0	0	0	0	0	0	0	0	-	-	-	-	-	-	0	-	-	-	-	-
Del22q11 AD	DiGeorge/velocardio-facial syndrome	CID-Thymic	46	5	41	1	5	0	3	0	0	0	0	0	0	0	20	0	0	0	0	0	2.4	0	0	-	-	-
ELANE AD	Elastase deficiency (Severe congential neutropenia [SCN] 1)	Phagocyte	1	0	0	0	1	0	0	0	0	0	0	0	0	0	-	-	-	-	-	-	-	0	-	-	-	-
FAAP24 AR	FAAP24 deficiency	PIRD-FHL	2	0	0	0	0	0	2	0	0	0	0	0	0	0	-	-	-	-	-	-	-	-	0	-	-	-
FASLG (TNFSF6) AR	ALPS-FASLG	PIRD-ALPS	3	0	1	0	1	0	3	0	1	0	1	0	0	0	-	-	-	-	-	-	0	0	0	0	0	-
FERMT1 AR	FERMT1 deficiency	PIRD-Treg	1	0	0	0	1	0	0	0	0	0	0	0	0	0	-	-	-	-	-	-	-	0	-	-	-	-
FOXN1 AR	Winged helix nude FOXN1 deficiency	CID-Thymic	1	0	1	0	0	0	1	0	0	0	0	0	0	0	-	-	-	-	-	-	0	-	0	-	-	-
FOXP3 XL	IPEX, immune FOXP3 dysregulation, polyendocrinopathy, enteropathy X-linked	PIRD-Treg	81	11	53	8	78	11	8	2	0	0	0	0	0	0	72.7	100	18.2	0	0	0	15.1	14.1	25	-	-	-
G6PC3 AR	G6PC3 deficiency (SCN4)	Phagocyte	6	0	1	0	6	0	0	0	1	0	0	0	0	0	-	-	-	-	-	-	0	0	-	0	-	-
GATA2 AD	GATA2 deficiency	Phagocyte	4	0	3	0	1	0	3	0	1	0	1	0	0	0	-	-	-	-	-	-	0	0	0	0	0	-
HAX1 AR	HAX1 deficiency (Kostmann Disease) (SCN3)	Phagocyte	3	0	0	0	2	0	0	0	2	0	0	0	0	0	-	-	-	-	-	-	-	0	-	0	-	-
ICOS AR	ICOS deficiency	CID	8	0	3	0	6	0	3	0	0	0	0	0	0	0	-	-	-	-	-	-	0	0	0	-	-	-
IFIH1 AD GOF	Aicardi-Goutieres syndrome 7 (AGS7)	AID-IFN1	3	0	2	0	0	0	0	0	0	0	0	0	0	0	-	-	-	-	-	-	0	-	-	-	-	-
IFNGR1 AR/AD	IFN-γ receptor 1 deficiency	Innate	4	0	0	0	0	0	4	0	1	0	2	0	0	0	-	-	-	-	-	-	-	-	0	0	0	-
IFNGR2 AR	IFN-γ receptor 2 deficiency	Innate	1	0	0	0	0	0	1	0	0	0	0	0	0	0	-	-	-	-	-	-	-	-	0	-	-	-
IGHM AR	μ heavy chain deficiency	PAD-Agamma	2	0	2	0	0	0	1	0	0	0	0	0	0	0	-	-	-	-	-	-	0	-	0	-	-	-
IKBKG XL	EDA-ID due to NEMO/IKBKG deficiency (ectodermal dysplasia, immune deficiency)	CID-EDA	12	0	7	0	5	0	3	0	2	0	0	0	0	0	-	-	-	-	-	-	0	0	0	0	-	-
IKZF1 AD DN	IKAROS deficiency	CID	5	0	5	0	0	0	0	0	0	0	0	0	1	0	-	-	-	-	-	-	0	-	-	-	-	0
IKZF1 AD LOF haplo	IKAROS deficiency [haploinsufficiency]	PAD-CVID	14	0	11	0	4	0	5	0	1	0	0	0	0	0	-	-	-	-	-	-	0	0	0	0	-	-
IL10 AR	IL-10 deficiency	PIRD-colitis	5	0	0	0	4	0	0	0	0	0	0	0	0	0	-	-	-	-	-	-	-	0	-	-	-	-
IL10RA/IL10RB AR	IL-10R deficiency	PIRD-colitis	47	3	4	1	46	3	4	1	6	1	1	0	0	0	33.3	100	33.3	33.3	0	0	25	6.5	25	16.7	0	-
IL12RB1 AR	IL-12 and IL-23 receptor β1 chain deficiency	Innate	14	0	3	0	3	0	12	0	1	0	1	0	0	0	-	-	-	-	-	-	0	0	0	0	0	-
IL17RA AR	IL-17RA deficiency	Innate	2	0	1	0	0	0	2	0	0	0	1	0	0	0	-	-	-	-	-	-	0	-	0	-	0	-
IL2RA AR	CD25 deficiency IL2RA	PIRD-Treg	6	0	5	0	5	0	3	0	0	0	0	0	0	0	-	-	-	-	-	-	0	0	0	-	-	-
IL2RB AR	CD122 deficiency IL2RB	PIRD-Treg	2	1	1	0	1	1	0	0	0	0	0	0	0	0	0	100	0	0	0	0	0	100	-	-	-	-
IL2RG XL	γc deficiency (common gamma chain SCID, CD132 deficiency)	SCID T-B+	18	0	3	0	7	0	7	0	1	0	1	0	1	0	-	-	-	-	-	-	0	0	0	0	0	0
IL36RN AR	DITRA (Deficiency of IL-36 receptor antagonist)	AID-Noninfl	1	0	0	0	0	0	0	0	0	0	0	0	0	0	-	-	-	-	-	-	-	-	-	-	-	-
IL6R AR	IL6 receptor deficiency	HIES	2	0	0	0	0	0	1	0	0	0	0	0	0	0	-	-	-	-	-	-	-	-	0	-	-	-
IL6ST AR	IL6 signal transducer (IL6ST) deficiency	HIES	10	6	0	0	1	1	0	0	0	0	0	0	0	0	0	16.7	0	0	0	0	-	100	-	-	-	-
IL7R AR	IL7Rα deficiency	SCID T-B+	8	0	3	0	5	0	3	0	0	0	0	0	0	0	-	-	-	-	-	-	0	0	0	-	-	-
IRAK4 AR	IRAK4 deficiency	Innate	2	0	1	0	1	0	1	0	1	0	0	0	0	0	-	-	-	-	-	-	0	0	0	0	-	-
ISG15 AR	ISG15 deficiency	Innate	5	0	1	0	0	0	0	0	0	0	0	0	0	0	-	-	-	-	-	-	0	-	-	-	-	-
ITGB2 AR	Leukocyte adhesion deficiency type 1 (LAD1)	Phagocyte	1	1	0	0	1	1	0	0	1	1	0	0	0	0	0	100	0	100	0	0	-	100	-	100	-	-
ITK AR	ITK deficiency	CID	3	0	0	0	0	0	3	0	2	0	0	0	0	0	-	-	-	-	-	-	-	-	0	0	-	-
JAK3 AR	JAK3 deficiency	SCID T-B+	20	0	1	0	16	0	6	0	0	0	0	0	1	0	-	-	-	-	-	-	0	0	0	-	-	0
KMT2D AD	Kabuki syndrome	CID-other	22	0	22	0	0	0	0	0	0	0	0	0	0	0	-	-	-	-	-	-	0	-	-	-	-	-
LAT AR	LAT deficiency	SCID T-B+	3	0	2	0	0	0	3	0	0	0	0	0	0	0	-	-	-	-	-	-	0	-	0	-	-	-
LCK AR	LCK deficiency	CID	2	0	1	0	1	0	1	0	1	0	0	0	0	0	-	-	-	-	-	-	0	0	0	0	-	-
LIG4 AR	DNA ligase IV deficiency	SCID T-B-	4	0	2	0	3	0	1	0	0	0	1	0	0	0	-	-	-	-	-	-	0	0	0	-	0	-
LRBA AR	LRBA deficiency	PIRD-Treg	176	0	148	0	109	0	109	0	3	0	5	0	0	0	-	-	-	-	-	-	0	0	0	0	0	-
LYST AR	Chediak-Higashi syndrome	PIRD-FHL	16	0	0	0	0	0	12	0	1	0	2	0	10	0	-	-	-	-	-	-	-	-	0	0	0	0
MAGT1 XL	X-linked magnesium EBVand neoplasia (XMEN)	PIRD-EBV	18	0	3	0	1	0	17	0	0	0	0	0	0	0	-	-	-	-	-	-	0	0	0	-	-	-
MALT1 AR	MALT1 deficiency	CID	5	1	2	0	4	0	1	0	0	0	0	0	0	0	0	0	0	0	0	0	0	0	0	-	-	-
MASP2 AR	MASP2 deficiency	Complement	1	1	0	0	1	1	0	0	0	0	0	0	0	0	0	100	0	0	0	0	-	100	-	-	-	-
MEFV AR LOF/AD	Familial Mediterranean fever	AID-Infl	21	0	12	0	4	0	3	0	9	0	1	0	0	0	-	-	-	-	-	-	0	0	0	0	0	-
MTHFD1 AR	Methylene-tetrahydrofolate dehydrogenase 1 (MTHFD1) deficiency	CID-other	1	0	1	0	0	0	0	0	0	0	0	0	0	0	-	-	-	-	-	-	0	-	-	-	-	-
MVK AR	Mevalonate kinase deficiency (Hyper IgD syndrome)	AID-Infl	18	0	9	0	14	0	15	0	5	0	0	0	0	0	-	-	-	-	-	-	0	0	0	0	-	-
Mut/Del14q32 AR	Ig heavy chain mutations and deletions	PAD-other	1	0	1	0	1	0	0	0	0	0	0	0	0	0	-	-	-	-	-	-	0	0	-	-	-	-
NBAS AR	Acute liver failure due to NBAS deficiency	Innate	1	0	1	0	0	0	1	0	0	0	0	0	0	0	-	-	-	-	-	-	0	-	0	-	-	-
NBN (NBS1) AR	Nijmegen breakage syndrome	CID-DNA	3	0	0	0	0	0	2	0	0	0	1	0	0	0	-	-	-	-	-	-	-	-	0	-	0	-
NCF1 AR	Autosomal recessive CGD	Phagocyte	19	0	5	0	12	0	6	0	0	0	4	0	1	0	-	-	-	-	-	-	0	0	0	-	0	0
NCF2 AR	Autosomal recessive CGD	Phagocyte	10	2	3	0	4	0	6	0	2	0	1	0	1	0	0	0	0	0	0	0	0	0	0	0	0	0
NCF4 AR	Autosomal recessive CGD	Phagocyte	3	0	0	0	2	0	0	0	0	0	1	0	0	0	-	-	-	-	-	-	-	0	-	-	0	-
NFAT5 AD	NFAT5 haploinsufficiency	PIRD-colitis	1	0	1	0	1	0	0	0	1	0	0	0	0	0	-	-	-	-	-	-	0	0	-	0	-	-
NFKB1 AD	NFKB1 deficiency	PAD-CVID	54	1	41	0	21	1	27	0	1	0	1	0	0	0	0	100	0	0	0	0	0	4.8	0	0	0	-
NFKB2 AD	NFKB2 deficiency	PAD-CVID	20	1	16	1	10	0	3	0	0	0	0	0	1	0	100	0	0	0	0	0	6.2	0	0	-	-	0
NFKBIA AD GOF	EDA-ID due to IKBA GOF mutation	CID-EDA	3	0	1	0	2	0	0	0	0	0	0	0	0	0	-	-	-	-	-	-	0	0	-	-	-	-
NHEJ1 AR	Cernunnos/XLF deficiency	SCID T-B-	4	0	3	0	1	0	1	0	0	0	0	0	0	0	-	-	-	-	-	-	0	0	0	-	-	-
NLRC4 AD GOF	NLRC4-MAS (macrophage activating syndrome)	AID-Infl	1	0	0	0	1	0	1	0	0	0	0	0	0	0	-	-	-	-	-	-	-	0	0	-	-	-
NLRP12 AD GOF	Familial cold autoinflammatory syndrome 2	AID-Infl	18	0	3	0	3	0	5	0	16	0	0	0	0	0	-	-	-	-	-	-	0	0	0	0	-	-
NLRP3 AD GOF	Familial cold autoinflammatory syndrome 1	AID-Infl	1	0	0	0	0	0	0	0	1	0	0	0	0	0	-	-	-	-	-	-	-	-	-	0	-	-
NLRP3 AD GOF	Neonatal onset multisystem inflammatory disease (NOMID) or chronic infantile neurologic cutaneous and articular syndrome (CINCA)	AID-Infl	1	0	0	0	1	0	0	0	0	0	0	0	0	0	-	-	-	-	-	-	-	0	-	-	-	-
NOD2 AD	Blau syndrome	AID-Noninfl	64	0	56	0	3	0	3	0	32	0	0	0	0	0	-	-	-	-	-	-	0	0	0	0	-	-
ORAI1 AR	ORAI-1 deficiency	CID-Ca	2	0	2	0	0	0	2	0	0	0	0	0	0	0	-	-	-	-	-	-	0	-	0	-	-	-
PGM3 AR	PGM3 deficiency	HIES	18	9	6	6	1	1	2	2	0	0	0	0	0	0	66.7	11.1	22.2	0	0	0	100	100	100	-	-	-
PIK3CD AD GOF	Activated p110δ syndrome (APDS), Immunodeficiency 14 (IMD14)	PAD-CVID	78	0	21	0	39	0	72	0	2	0	0	0	0	0	-	-	-	-	-	-	0	0	0	0	-	-
PIK3CD AR	p110δ deficiency	PAD-Agamma	5	0	2	0	2	0	3	0	0	0	0	0	1	0	-	-	-	-	-	-	0	0	0	-	-	0
PIK3R1 AD	Activated p110δ syndrome 2 (APDS2), Immunodeficiency 36 (IMD36)	PAD-CVID	10	0	2	0	2	0	10	0	0	0	0	0	0	0	-	-	-	-	-	-	0	0	0	-	-	-
PIK3R1 AR	p85 deficiency	PAD-Agamma	5	0	0	0	1	0	5	0	1	0	0	0	0	0	-	-	-	-	-	-	-	0	0	0	-	-
PLCG2 AD GOF	APLAID (autoinflammation and PLCγ2-associated antibody deficiency and immune dysregulation)	AID-Infl	2	0	0	0	1	0	0	0	0	0	0	0	0	0	-	-	-	-	-	-	-	0	-	-	-	-
PLCG2 AD GOF	PLAID (PLCγ2 associated antibody deficiency and immune dysregulation) or Familial cold autoinflammatory syndrome 3	AID-Infl	27	11	15	8	0	0	0	0	0	0	7	3	0	0	72.7	0	0	0	27.3	0	53.3	-	-	-	42.9	-
PMS2 AR	PMS2 deficiency	CID-DNA	1	0	1	0	0	0	1	0	0	0	0	0	0	0	-	-	-	-	-	-	0	-	0	-	-	-
PNP AR	Purine nucleoside phosphorylase (PNP) deficiency	CID-other	4	0	2	0	2	0	0	0	0	0	0	0	1	0	-	-	-	-	-	-	0	0	-	-	-	0
PRF1 AR	Perforin deficiency (FHL2)	PIRD-FHL	32	0	1	0	0	0	17	0	0	0	0	0	25	0	-	-	-	-	-	-	0	-	0	-	-	0
PRKCD AR	PRKCD deficiency	PIRD-EBV	1	1	0	0	1	1	1	1	0	0	0	0	0	0	0	100	100	0	0	0	-	100	100	-	-	-
PRKDC AR	DNA PKcs deficiency	SCID T-B-	4	0	2	0	1	0	1	0	0	0	4	0	0	0	-	-	-	-	-	-	0	0	0	-	0	-
PSMB8* AR or AD	CANDLE (chronic atypical neutrophilic dermatitis with lipodystrophy)	AID-Noninfl	3	0	2	0	0	0	1	0	1	0	0	0	0	0	-	-	-	-	-	-	0	-	0	0	-	-
PSTPIP1 AD	Pyogenic sterile arthritis, pyoderma gangrenosum, acne (PAPA) syndrome, hyperzincemia and hypercalprotectinemia	AID-Noninfl	7	0	3	0	3	0	6	0	1	0	0	0	1	0	-	-	-	-	-	-	0	0	0	0	-	0
PTEN AD	PTEN deficiency (LOF)	PAD-CVID	1	0	0	0	0	0	1	0	1	0	0	0	0	0	-	-	-	-	-	-	-	-	0	0	-	-
RAB27A AR	Griscelli syndrome, type 2	PIRD-FHL	12	0	0	0	1	0	11	0	3	0	1	0	3	0	-	-	-	-	-	-	-	0	0	0	0	0
RAC2 AR	RAC2 deficiency	PAD-CVID	2	1	2	1	0	0	1	0	0	0	0	0	0	0	100	0	0	0	0	0	50	-	0	-	-	-
RAG1 AR	RAG deficiency	SCID T-B-	141	0	77	0	43	0	55	0	6	0	16	0	0	0	-	-	-	-	-	-	0	0	0	0	0	-
RAG2 AR	RAG deficiency	SCID T-B-	39	0	16	0	22	0	8	0	0	0	2	0	0	0	-	-	-	-	-	-	0	0	0	-	0	-
RASGRP1 AR	RASGRP1 deficiency	PIRD-EBV	5	0	4	0	1	0	5	0	0	0	0	0	1	0	-	-	-	-	-	-	0	0	0	-	-	0
RBCK1 AR	HOIL1 deficiency	CID-other	5	0	2	0	3	0	4	0	3	0	0	0	0	0	-	-	-	-	-	-	0	0	0	0	-	-
RELA AD	RelA haploinsufficiency	CID	1	0	0	0	1	0	0	0	0	0	0	0	0	0	-	-	-	-	-	-	-	0	-	-	-	-
RFX5 AR	MHC class II deficiency	CID	2	0	0	0	1	0	1	0	0	0	0	0	0	0	-	-	-	-	-	-	-	0	0	-	-	-
RFXANK AR	MHC class II deficiency	CID	26	0	1	0	25	0	0	0	1	0	1	0	0	0	-	-	-	-	-	-	0	0	-	0	0	-
RFXAP AR	MHC class II deficiency	CID	2	0	0	0	1	0	0	0	0	0	0	0	0	0	-	-	-	-	-	-	-	0	-	-	-	-
RIPK1 AR	RIPK1	PIRD-colitis	13	0	4	0	13	0	4	0	1	0	0	0	0	0	-	-	-	-	-	-	0	0	0	0	-	-
RMRP AR	Cartilage hair hypoplasia (CHH)	CID-Oss	13	0	5	0	10	0	5	0	1	0	1	0	0	0	-	-	-	-	-	-	0	0	0	0	0	-
RNASEH2B AR	RNASEH2B deficiency, AGS2	AID-IFN1	3	0	3	0	0	0	0	0	1	0	0	0	0	0	-	-	-	-	-	-	0	-	-	0	-	-
RNASEH2C AR	RNASEH2C deficiency, AGS3	AID-IFN1	2	0	2	0	0	0	0	0	1	0	0	0	0	0	-	-	-	-	-	-	0	-	-	0	-	-
RNF31 AR	HOIP deficiency	CID-other	2	0	1	0	1	0	2	0	1	0	0	0	0	0	-	-	-	-	-	-	0	0	0	0	-	-
RTEL1 AR	DKCB5	BMF	1	0	0	0	1	0	0	0	0	0	0	0	0	0	-	-	-	-	-	-	-	0	-	-	-	-
SAMD9 AD GOF	MIRAGE (myelodysplasia, infection, restriction of growth, adrenal hypoplasia, genital phenotypes, enteropathy)	BMF	1	0	0	0	1	0	0	0	1	0	0	0	0	0	-	-	-	-	-	-	-	0	-	0	-	-
SAMHD1 AR	SAMHD1 deficiency, AGS5	AID-IFN1	5	0	4	0	0	0	1	0	2	0	0	0	0	0	-	-	-	-	-	-	0	-	0	0	-	-
SEMA3E AD	CHARGE syndrome	CID-Thymic	2	0	0	0	0	0	0	0	0	0	0	0	0	0	-	-	-	-	-	-	-	-	-	-	-	-
SH2D1A XL	SAP deficiency (XLP1)	PIRD-EBV	39	0	3	0	2	0	10	0	0	0	0	0	28	0	-	-	-	-	-	-	0	0	0	-	-	0
SKIV2L AR	Tricho-Hepato-Enteric Syndrome	CID-other	2	0	0	0	2	0	0	0	0	0	0	0	0	0	-	-	-	-	-	-	-	0	-	-	-	-
SLC29A3 AR	SLC29A3 mutation	AID-Noninfl	3	0	3	0	0	0	1	0	0	0	0	0	0	0	-	-	-	-	-	-	0	-	0	-	-	-
SLC7A7 AR	SLC7A7 deficiency	PIRD-FHL	1	0	0	0	0	0	1	0	0	0	0	0	1	0	-	-	-	-	-	-	-	-	0	-	-	0
SMARCAL1 AR	Schimke immuno-osseous dysplasia	CID-Oss	7	0	6	0	1	0	0	0	0	0	0	0	0	0	-	-	-	-	-	-	0	0	-	-	-	-
SOCS1 AD	SOCS1 haploinsufficiency	PIRD-AI	3	0	3	0	1	0	0	0	0	0	0	0	0	0	-	-	-	-	-	-	0	0	-	-	-	-
SP110 AR	Hepatic veno-occlusive disease with immunodeficiency (VODI)	CID-other	1	0	0	0	0	0	1	0	0	0	0	0	0	0	-	-	-	-	-	-	-	-	0	-	-	-
SPINK5 AR	Comel-Netherton syndrome	HIES	3	2	0	0	0	0	0	0	0	0	0	0	0	0	0	0	0	0	0	0	-	-	-	-	-	-
SRP54 AD	SRP54 deficiency	Phagocyte	1	0	0	0	1	0	0	0	0	0	0	0	0	0	-	-	-	-	-	-	-	0	-	-	-	-
STAT1 AD DN	STAT1 deficiency	Innate	17	0	7	0	5	0	3	0	1	0	0	0	0	0	-	-	-	-	-	-	0	0	0	0	-	-
STAT1 AD GOF	STAT1 GOF	Innate	34	0	25	0	13	0	10	0	0	0	1	0	1	0	-	-	-	-	-	-	0	0	0	-	0	0
STAT2 AR	STAT2 deficiency	Innate	1	0	0	0	1	0	0	0	0	0	0	0	0	0	-	-	-	-	-	-	-	0	-	-	-	-
STAT3 AD DN	AD-HIES STAT3 deficiency (Job syndrome)	HIES	181	6	13	1	4	0	9	1	0	0	0	0	0	0	16.7	0	16.7	0	0	0	7.7	0	11.1	-	-	-
STAT3 AD GOF	STAT3 GOF mutation	PIRD-Treg	45	0	35	0	25	0	25	0	2	0	3	0	1	0	-	-	-	-	-	-	0	0	0	0	0	0
STAT5B AR	STAT5b deficiency [STAT5B AR]	CID-other	3	0	3	0	2	0	0	0	0	0	0	0	0	0	-	-	-	-	-	-	0	0	-	-	-	-
STIM1 AR	STIM1 deficiency	CID-Ca	5	0	5	0	1	0	3	0	0	0	0	0	0	0	-	-	-	-	-	-	0	0	0	-	-	-
STK4 AR	STK4 deficiency	CID	6	0	6	0	0	0	4	0	0	0	0	0	0	0	-	-	-	-	-	-	0	-	0	-	-	-
STX11 AR	Syntaxin 11 deficiency (FHL4)	PIRD-FHL	3	0	0	0	0	0	3	0	0	0	0	0	3	0	-	-	-	-	-	-	-	-	0	-	-	0
STXBP2 AR/AD	STXBP2/Munc18–2 deficiency (FHL5)	PIRD-FHL	14	0	1	0	3	0	11	0	2	0	0	0	6	0	-	-	-	-	-	-	0	0	0	0	-	0
TAP2 AR	MHC class I deficiency	CID	1	0	0	0	0	0	0	0	0	0	1	0	0	0	-	-	-	-	-	-	-	-	-	-	0	-
TERC AD	DKCA1	BMF	1	0	0	0	0	0	1	0	0	0	0	0	0	0	-	-	-	-	-	-	-	-	0	-	-	-
TERT AD	DKCA2	BMF	1	0	0	0	1	0	1	0	1	0	0	0	0	0	-	-	-	-	-	-	-	0	0	0	-	-
TFRC AR	TFRC deficiency	CID	4	0	1	0	4	0	0	0	0	0	0	0	0	0	-	-	-	-	-	-	0	0	-	-	-	-
TGFB1 AR	TGFB1 deficiency	PIRD-colitis	3	0	0	0	3	0	0	0	0	0	0	0	0	0	-	-	-	-	-	-	-	0	-	-	-	-
TGFBR1/TGFBR2 AD	Loeys-Dietz syndrome (TGFBR deficiency)	HIES	5	5	0	0	0	0	0	0	0	0	0	0	0	0	0	0	0	0	0	0	-	-	-	-	-	-
TMEM173 AR	STING-associated vasculopathy, infantile-onset (SAVI)	AID-IFN1	27	0	24	0	0	0	6	0	0	0	1	0	0	0	-	-	-	-	-	-	0	-	0	-	0	-
TNFAIP3 AD	A20 deficiency	AID-Noninfl	7	0	6	0	4	0	2	0	3	0	0	0	0	0	-	-	-	-	-	-	0	0	0	0	-	-
TNFRSF13B AR/AD	TACI deficiency	PAD-CVID	104	1	61	0	16	0	67	0	1	0	11	0	0	0	0	0	0	0	0	0	0	0	0	0	0	-
TNFRSF13C AR	BAFF receptor deficiency	PAD-CVID	1	0	0	0	1	0	1	0	0	0	0	0	0	0	-	-	-	-	-	-	-	0	0	-	-	-
TNFRSF1A AD	TNF receptor-associated periodic syndrome (TRAPS)	AID-Noninfl	1	0	0	0	0	0	0	0	1	0	0	0	0	0	-	-	-	-	-	-	-	-	-	0	-	-
TNFRSF6 AR/AD	ALPS-FAS	PIRD-ALPS	26	0	10	0	0	0	26	0	2	0	0	0	0	0	-	-	-	-	-	-	0	-	0	0	-	-
TNFRSF9 AR	CD137 deficiency (41BB)	PIRD-EBV	5	0	1	0	0	0	5	0	1	0	0	0	1	0	-	-	-	-	-	-	0	-	0	0	-	0
TPP2 AR	Tripeptidyl-peptidase II deficiency	PIRD-AI	1	0	1	0	0	0	1	0	0	0	0	0	0	0	-	-	-	-	-	-	0	-	0	-	-	-
TRAC AR	TCRα deficiency	CID	2	0	2	0	2	0	2	0	0	0	0	0	0	0	-	-	-	-	-	-	0	0	0	-	-	-
TREX1 AR	TREX1 deficiency, Aicardi-Goutieres syndrome 1 (AGS1)	AID-IFN1	9	0	4	0	0	0	0	0	4	0	0	0	0	0	-	-	-	-	-	-	0	-	-	0	-	-
TRNT1 AR	TRNT1 deficiency	PAD-CVID	3	0	0	0	0	0	1	0	2	0	0	0	0	0	-	-	-	-	-	-	-	-	0	0	-	-
TTC37 AR	Tricho-Hepato-Enteric Syndrome	CID-other	9	1	0	0	8	1	0	0	0	0	0	0	0	0	0	100	0	0	0	0	-	12.5	-	-	-	-
TTC7A AR	Immunodeficiency with multiple intestinal atresias	CID-other	22	0	7	0	21	0	7	0	1	0	0	0	0	0	-	-	-	-	-	-	0	0	0	0	-	-
TYK2 AR	Tyk2 deficiency	Innate	2	0	0	0	1	0	1	0	0	0	0	0	0	0	-	-	-	-	-	-	-	0	0	-	-	-
UNC13D AR	UNC13D/Munc13–4 deficiency (FHL3)	PIRD-FHL	21	0	1	0	0	0	14	0	1	0	0	0	16	0	-	-	-	-	-	-	0	-	0	0	-	0
VPS45 AR	VPS45 deficiency (SCN5)	Phagocyte	1	0	0	0	0	0	1	0	0	0	0	0	0	0	-	-	-	-	-	-	-	-	0	-	-	-
WAS XL	Wiskott-Aldrich syndrome (WAS LOF)	CID-Tc	252	11	109	6	76	2	19	3	2	0	0	0	0	0	54.5	18.2	27.3	0	0	0	5.5	2.6	15.8	0	-	-
WAS XL GOF	X-linked neutropenia/myelodysplasia	Phagocyte	1	0	0	0	0	0	0	0	0	0	0	0	0	0	-	-	-	-	-	-	-	-	-	-	-	-
WDR1 AR	WDR1 deficiency	Phagocyte	2	0	1	0	1	0	0	0	0	0	0	0	0	0	-	-	-	-	-	-	0	0	-	-	-	-
WIPF1 AR	WIP deficiency	CID-Tc	1	0	0	0	0	0	0	0	0	0	0	0	0	0	-	-	-	-	-	-	-	-	-	-	-	-
WRAP53 AR	DKCB3	BMF	1	0	0	0	0	0	1	0	0	0	0	0	0	0	-	-	-	-	-	-	-	-	0	-	-	-
XIAP XL	XIAP deficiency (XLP2)	PIRD-EBV	95	0	8	0	57	0	39	0	6	0	8	0	47	0	-	-	-	-	-	-	0	0	0	0	0	0
ZAP70 AR	ZAP-70 combined hypomorphic and activating mutations	CID	2	0	1	0	2	0	0	0	0	0	0	0	0	0	-	-	-	-	-	-	0	0	-	-	-	-
ZAP70 AR	ZAP-70 deficiency (ZAP70 LOF)	CID	5	0	1	0	5	0	1	0	1	0	0	0	0	0	-	-	-	-	-	-	0	0	0	0	-	-
ZBTB24 AR	Immunodeficiency with centromeric instability and facial anomalies	CID-DNA	3	0	1	0	1	0	2	0	2	0	1	0	0	0	-	-	-	-	-	-	0	0	0	0	0	-

## Sheet: Subgroup ID-allergy
Subgroup	IUIS Table	No. Of Cases	No. Of Allergy Cases	No. Of Autoimmunity	No. Of Autoimmunity With Allergy	No. Of Gastrointestinal Disease	No. Of Gastrointestinal Disease With Allergy	No. Of Lymphoproliferation	No. Of Lymphoproliferation With Allergy	No. Of Recurrent Fever	No. Of Recurrent Fever With Allergy	No. Of Granuloma	No. Of Granuloma With Allergy	No. Of Hemophagocytosis	No. Of Hemophagocytosis With Allergy	Frequency Of Autoimmunity Given Allergy (%)	Frequency Of Gastrointestinal Disease Given Allergy (%)	Frequency Of Lymphoproliferation Given Allergy (%)	Frequency Of Recurrent Fever Given Allergy (%)	Frequency Of Granuloma Given Allergy (%)	Frequency Of Hemophagocytosis Given Allergy (%)	Frequency Of Allergy Given Autoimmunity (%)	Frequency Of Allergy Given Gastrointestinal Disease (%)	Frequency Of Allergy Given Lymphoproliferation (%)	Frequency Of Allergy Given Recurrent Fever (%)	Frequency Of Allergy Given Granuloma (%)	Frequency Of Allergy Given Hemophagocytosis (%)
AID-IFN1	Autoinflammatory disorders	101	0	68	0	7	0	43	0	14	0	2	0	0	0	-	-	-	-	-	-	0	0	0	0	0	-
AID-Infl	Autoinflammatory disorders	89	11	39	8	24	0	24	0	31	0	8	3	0	0	72.7	0	0	0	27.3	0	20.5	0	0	0	37.5	-
AID-Noninfl	Autoinflammatory disorders	91	0	74	0	12	0	13	0	39	0	1	0	1	0	-	-	-	-	-	-	0	0	0	0	0	0
BMF	Bone marrow failure	8	0	0	0	6	0	3	0	2	0	0	0	0	0	-	-	-	-	-	-	-	0	0	0	-	-
CID	Immunodeficiencies affecting cellular and humoral immunity	282	111	59	9	89	5	41	5	10	1	6	1	1	0	8.1	4.5	4.5	0.9	0.9	0	15.2	5.6	12.2	10	16.7	0
CID-Ca	Combined immunodeficiencies with associated or syndromic features	7	0	7	0	1	0	5	0	0	0	0	0	0	0	-	-	-	-	-	-	0	0	0	-	-	-
CID-DNA	Combined immunodeficiencies with associated or syndromic features	19	0	7	0	5	0	9	0	2	0	5	0	0	0	-	-	-	-	-	-	0	0	0	0	0	-
CID-EDA	Combined immunodeficiencies with associated or syndromic features	15	0	8	0	7	0	3	0	2	0	0	0	0	0	-	-	-	-	-	-	0	0	0	0	-	-
CID-Oss	Combined immunodeficiencies with associated or syndromic features	20	0	11	0	11	0	5	0	1	0	1	0	0	0	-	-	-	-	-	-	0	0	0	0	0	-
CID-Tc	Combined immunodeficiencies with associated or syndromic features	274	19	122	13	91	9	24	4	2	0	0	0	1	0	68.4	47.4	21	0	0	0	10.7	9.9	16.7	0	-	0
CID-Thymic	Combined immunodeficiencies with associated or syndromic features	53	5	44	1	5	0	7	0	0	0	0	0	0	0	20	0	0	0	0	0	2.3	0	0	-	-	-
CID-other	Combined immunodeficiencies with associated or syndromic features	73	1	38	0	41	1	14	0	5	0	0	0	1	0	0	100	0	0	0	0	0	2.4	0	0	-	0
Complement	Complement deficiencies	34	1	20	0	14	1	7	0	1	0	0	0	0	0	0	100	0	0	0	0	0	7.1	0	0	-	-
HIES	Combined immunodeficiencies with associated or syndromic features	249	44	28	13	11	4	12	3	0	0	1	1	0	0	29.6	9.1	6.8	0	2.3	0	46.4	36.4	25	-	100	-
Innate	Defects in intrinsic and innate immunity	87	0	40	0	27	0	35	0	4	0	6	0	1	0	-	-	-	-	-	-	0	0	0	0	0	0
PAD-Agamma	Predominantly antibody deficiencies	33	2	10	0	16	1	10	0	3	1	1	0	2	0	0	50	0	50	0	0	0	6.2	0	33.3	0	0
PAD-CVID	Predominantly antibody deficiencies	291	5	154	2	94	1	191	0	9	0	12	0	1	0	40	20	0	0	0	0	1.3	1.1	0	0	0	0
PAD-other	Predominantly antibody deficiencies	51	2	24	0	10	0	31	1	0	0	0	0	1	0	0	0	50	0	0	0	0	0	3.2	-	-	0
PIRD-AI	Diseases of immune dysregulation	34	1	30	1	7	0	2	0	0	0	0	0	0	0	100	0	0	0	0	0	3.3	0	0	-	-	-
PIRD-ALPS	Diseases of immune dysregulation	38	0	16	0	1	0	36	0	6	0	3	0	0	0	-	-	-	-	-	-	0	0	0	0	0	-
PIRD-EBV	Diseases of immune dysregulation	201	2	22	0	76	1	90	1	19	0	8	0	79	0	0	50	50	0	0	0	0	1.3	1.1	0	0	0
PIRD-FHL	Diseases of immune dysregulation	101	0	3	0	4	0	71	0	7	0	3	0	64	0	-	-	-	-	-	-	0	0	0	0	0	0
PIRD-Treg	Diseases of immune dysregulation	423	15	325	10	274	13	213	3	6	0	39	0	1	0	66.7	86.7	20	0	0	0	3.1	4.7	1.4	0	0	0
PIRD-colitis	Diseases of immune dysregulation	69	3	9	1	67	3	8	1	8	1	1	0	0	0	33.3	100	33.3	33.3	0	0	11.1	4.5	12.5	12.5	0	-
Phagocyte	Congenital defects of phagocyte number or function	140	4	15	0	65	1	65	0	14	1	29	0	6	0	0	25	0	25	0	0	0	1.5	0	7.1	0	0
SCID T-B+	Immunodeficiencies affecting cellular and humoral immunity	51	0	9	0	30	0	20	0	1	0	1	0	3	0	-	-	-	-	-	-	0	0	0	0	0	0
SCID T-B-	Immunodeficiencies affecting cellular and humoral immunity	216	0	109	0	82	0	69	0	6	0	25	0	0	0	-	-	-	-	-	-	0	0	0	0	0	-

## Sheet: Data set ID-allergy
No. Of Cases	No. Of Allergy Cases	No. Of Autoimmunity	No. Of Autoimmunity With Allergy	No. Of Gastrointestinal Disease	No. Of Gastrointestinal Disease With Allergy	No. Of Lymphoproliferation	No. Of Lymphoproliferation With Allergy	No. Of Recurrent Fever	No. Of Recurrent Fever With Allergy	No. Of Granuloma	No. Of Granuloma With Allergy	No. Of Hemophagocytosis	No. Of Hemophagocytosis With Allergy	Frequency Of Autoimmunity Given Allergy (%)	Frequency Of Gastrointestinal Disease Given Allergy (%)	Frequency Of Lymphoproliferation Given Allergy (%)	Frequency Of Recurrent Fever Given Allergy (%)	Frequency Of Granuloma Given Allergy (%)	Frequency Of Hemophagocytosis Given Allergy (%)	Frequency Of Allergy Given Autoimmunity (%)	Frequency Of Allergy Given Gastrointestinal Disease (%)	Frequency Of Allergy Given Lymphoproliferation (%)	Frequency Of Allergy Given Recurrent Fever (%)	Frequency Of Allergy Given Granuloma (%)	Frequency Of Allergy Given Hemophagocytosis (%)
3050	226	1291	58	1077	40	1051	18	192	4	152	5	162	0	25.7	17.7	8	1.8	2.2	0	4.5	3.7	1.7	2.1	3.3	0
